# Supplementary material for: GBA1 Gene-Associated Transcriptomic Signatures Reveal Risk Genes in Parkinson’s Disease
Source: Biomedicines. 2025 Nov 17;13(11):2799. doi: 10.3390/biomedicines13112799 (PMC12650622; doi:10.3390/biomedicines13112799)
Supplement: Supplementary file 1 [file biomedicines-13-02799-s001.zip]

Archive with 1 entries (1 files):
- biomedicines-3954428-supplementary.xlsx
