# Supplementary material for: GBA1 Gene-Associated Transcriptomic Signatures Reveal Risk Genes in Parkinson’s Disease
Source: Biomedicines. 2025 Nov 17;13(11):2799. doi: 10.3390/biomedicines13112799 (PMC12650622; doi:10.3390/biomedicines13112799)
Supplement: Supplementary file 1 [file biomedicines-13-02799-s001.zip › biomedicines-3954428-supplementary.xlsx]

## Sheet: S1_Total_export_brainQTL
SNP	gene_id	beta	pval.exposure	effect_allele	other_allele	snp_chr	snp_start	SE	t_stat	gene_id_clean	geneSymbol	F_stat	eaf.exposure
rs10770873	ENSG00000069431	0.274545	3.5073e-13	C	T	chr12	22108134	0.0377468	7.27333	ENSG00000069431	ABCC9	52.9013	0.508
rs10841893	ENSG00000069431	0.338643	1.59751e-10	G	C	chr12	21910795	0.052948	6.39576	ENSG00000069431	ABCC9	40.9057	0.2122
rs11046213	ENSG00000069431	0.534537	9.82429e-46	T	G	chr12	22008367	0.0376564	14.1951	ENSG00000069431	ABCC9	201.501	0.3845
rs141151136	ENSG00000069431	0.351623	1.29716e-11	T	C	chr12	21936216	0.0519464	6.76895	ENSG00000069431	ABCC9	45.8187	0.1972
rs150109644	ENSG00000069431	0.600906	5.8584e-09	A	G	chr12	22055850	0.103235	5.82075	ENSG00000069431	ABCC9	33.8811	0.04582
rs16924468	ENSG00000069431	-0.273252	4.13651e-08	A	G	chr12	22095254	0.0498188	-5.48492	ENSG00000069431	ABCC9	30.0844	0.1484
rs2292771	ENSG00000069431	0.659772	1.67989e-73	T	C	chr12	22045799	0.0363807	18.1352	ENSG00000069431	ABCC9	328.887	0.4681
rs35711602	ENSG00000069431	-0.419006	7.09748e-25	A	G	chr12	22032206	0.040683	-10.2993	ENSG00000069431	ABCC9	106.076	0.3167
rs61928479	ENSG00000069431	-0.383831	2.24157e-09	A	T	chr12	21982418	0.0641938	-5.97926	ENSG00000069431	ABCC9	35.7515	0.1165
rs704211	ENSG00000069431	-0.293333	5.59402e-11	T	A	chr12	22043918	0.044755	-6.5542	ENSG00000069431	ABCC9	42.9576	0.2341
rs73076354	ENSG00000069431	-0.634491	2.64232e-08	C	G	chr12	21992980	0.114043	-5.56362	ENSG00000069431	ABCC9	30.9539	0.0259
rs10112625	ENSG00000120907	0.257413	2.91614e-10	C	T	chr8	26823467	0.0408386	6.30317	ENSG00000120907	ADRA1A	39.73	0.3845
rs118033250	ENSG00000120907	-0.484562	8.38099e-10	T	C	chr8	26776592	0.0789505	-6.13754	ENSG00000120907	ADRA1A	37.6694	0.06673
rs13260824	ENSG00000120907	-0.408645	1.48053e-20	G	C	chr8	26776490	0.0439668	-9.29439	ENSG00000120907	ADRA1A	86.3857	0.241
rs13273685	ENSG00000120907	-0.324793	2.27261e-08	A	G	chr8	26597890	0.058104	-5.58985	ENSG00000120907	ADRA1A	31.2465	0.07371
rs1838877	ENSG00000120907	-0.260355	2.50861e-10	C	T	chr8	26978807	0.0411534	-6.32645	ENSG00000120907	ADRA1A	40.024	0.3197
rs537220	ENSG00000120907	0.333651	5.68353e-09	A	T	chr8	26728318	0.0572712	5.82581	ENSG00000120907	ADRA1A	33.9401	0.8914
rs59744548	ENSG00000120907	0.315911	4.548e-10	C	G	chr8	26701255	0.0506758	6.23396	ENSG00000120907	ADRA1A	38.8622	0.1912
rs7814564	ENSG00000120907	-0.46895	4.81598e-09	T	A	chr8	26779465	0.0801157	-5.85341	ENSG00000120907	ADRA1A	34.2624	0.0239
rs1078499	ENSG00000135744	-0.434116	1.03029e-26	G	A	chr1	230849096	0.0405759	-10.6989	ENSG00000135744	AGT	114.466	0.2371
rs11122564	ENSG00000135744	-0.364718	6.89748e-10	A	C	chr1	230774086	0.0591266	-6.16842	ENSG00000135744	AGT	38.0494	0.08964
rs1316406	ENSG00000135744	-0.360515	2.22878e-21	G	A	chr1	230873028	0.0379739	-9.49375	ENSG00000135744	AGT	90.1312	0.496
rs2296800	ENSG00000135744	-0.890623	2.16901e-105	T	C	chr1	230822330	0.0408485	-21.8031	ENSG00000135744	AGT	475.374	0.2122
rs2493125	ENSG00000135744	-0.62257	1.49048e-14	T	G	chr1	230828765	0.0809758	-7.68835	ENSG00000135744	AGT	59.1107	0.96315
rs2493143	ENSG00000135744	0.397331	1.82653e-24	A	G	chr1	230816219	0.0389236	10.208	ENSG00000135744	AGT	104.203	0.4313
rs28359700	ENSG00000135744	-0.73401	2.46425e-08	A	C	chr1	230923832	0.131643	-5.57578	ENSG00000135744	AGT	31.0893	0.01693
rs6688646	ENSG00000135744	-0.497516	6.69184e-20	A	T	chr1	230867429	0.0544774	-9.13253	ENSG00000135744	AGT	83.4031	0.09064
rs73104667	ENSG00000135744	-0.367042	6.18992e-11	T	C	chr1	230900484	0.0561305	-6.53908	ENSG00000135744	AGT	42.7595	0.1464
rs7518978	ENSG00000135744	-0.256454	4.31494e-11	G	A	chr1	230901337	0.0388989	-6.59284	ENSG00000135744	AGT	43.4655	0.4861
rs78522121	ENSG00000135744	-0.461217	1.20433e-10	A	C	chr1	230888034	0.0716311	-6.43879	ENSG00000135744	AGT	41.458	0.1135
rs11492955	ENSG00000196139	0.247192	2.16044e-09	G	C	chr10	5171236	0.0413001	5.98526	ENSG00000196139	AKR1C3	35.8233	0.3586
rs4881379	ENSG00000196139	0.334966	3.42731e-13	T	A	chr10	5069118	0.0460343	7.27645	ENSG00000196139	AKR1C3	52.9467	0.2779
rs61856128	ENSG00000196139	-0.248893	1.82355e-08	A	C	chr10	5063382	0.0442244	-5.62796	ENSG00000196139	AKR1C3	31.6739	0.2958
rs7907397	ENSG00000196139	0.258415	1.0916e-11	A	G	chr10	5098198	0.0380365	6.79388	ENSG00000196139	AKR1C3	46.1568	0.4841
rs141339459	ENSG00000109107	-0.759564	4.35423e-08	T	A	chr17	27152179	0.138712	-5.47585	ENSG00000109107	ALDOC	29.9849	0.02191
rs10454693	ENSG00000182718	0.358918	1.44164e-14	G	A	chr15	60677638	0.0466575	7.69261	ENSG00000182718	ANXA2	59.1762	0.8297
rs28364623	ENSG00000182718	0.435894	3.77164e-17	C	T	chr15	60690895	0.0517702	8.41979	ENSG00000182718	ANXA2	70.8928	0.1404
rs28437402	ENSG00000182718	0.263817	1.32025e-11	T	C	chr15	60629172	0.0389893	6.7664	ENSG00000182718	ANXA2	45.7842	0.4133
rs1215970	ENSG00000130707	-0.253432	1.0067e-08	G	C	chr9	133355965	0.0442321	-5.7296	ENSG00000130707	ASS1	32.8283	0.2839
rs12378343	ENSG00000130707	0.4335	6.05468e-12	A	G	chr9	133308960	0.0630238	6.87836	ENSG00000130707	ASS1	47.3118	0.1365
rs2872217	ENSG00000130707	0.253432	4.88905e-09	G	C	chr9	133313408	0.043315	5.85091	ENSG00000130707	ASS1	34.2331	0.6992
rs35842179	ENSG00000130707	0.536587	1.79121e-15	T	C	chr9	133342635	0.0674527	7.95501	ENSG00000130707	ASS1	63.2821	0.1474
rs4740435	ENSG00000130707	0.647611	2.77139e-34	C	T	chr9	133321535	0.0530423	12.2093	ENSG00000130707	ASS1	149.068	0.8705
rs877326	ENSG00000130707	0.355258	1.55441e-19	T	C	chr9	133325988	0.0392947	9.04086	ENSG00000130707	ASS1	81.7372	0.4701
rs1004024	ENSG00000074410	1.6507	4.26663e-64	G	C	chr15	63682350	0.0976565	16.9031	ENSG00000074410	CA12	285.716	0.04382
rs114733323	ENSG00000074410	0.684856	1.56721e-09	T	C	chr15	63702366	0.113438	6.03729	ENSG00000074410	CA12	36.4489	0.03187
rs117340042	ENSG00000074410	1.18495	8.12011e-15	T	C	chr15	63498818	0.152588	7.76569	ENSG00000074410	CA12	60.306	0.0249
rs12908499	ENSG00000074410	0.871507	2.25092e-20	C	G	chr15	63655327	0.0942199	9.24972	ENSG00000074410	CA12	85.5572	0.05976
rs12909990	ENSG00000074410	0.328072	6.16595e-16	C	G	chr15	63730866	0.0405729	8.08599	ENSG00000074410	CA12	65.3833	0.4223
rs147575273	ENSG00000074410	0.7221	3.83023e-11	A	G	chr15	63298125	0.109235	6.6105	ENSG00000074410	CA12	43.6987	0.03785
rs148611250	ENSG00000074410	1.47622	1.07854e-13	A	T	chr15	63276836	0.198659	7.43091	ENSG00000074410	CA12	55.2184	0.01096
rs1986112	ENSG00000074410	-0.241514	6.10292e-10	A	G	chr15	63540572	0.039031	-6.18775	ENSG00000074410	CA12	38.2882	0.3376
rs289794	ENSG00000074410	0.365139	2.92239e-11	A	T	chr15	63717737	0.0549046	6.65043	ENSG00000074410	CA12	44.2282	0.0747
rs34999961	ENSG00000074410	-0.398516	4.3853e-14	A	G	chr15	63743236	0.0527904	-7.54902	ENSG00000074410	CA12	56.9878	0.1653
rs35944993	ENSG00000074410	-0.438968	4.81243e-13	A	G	chr15	63606977	0.0607107	-7.23049	ENSG00000074410	CA12	52.28	0.1215
rs4984270	ENSG00000074410	-0.652962	5.90913e-56	A	C	chr15	63676224	0.0414329	-15.7595	ENSG00000074410	CA12	248.362	0.2729
rs62012951	ENSG00000074410	-0.553793	2.73064e-13	A	T	chr15	63690725	0.0757888	-7.30705	ENSG00000074410	CA12	53.393	0.09363
rs116294943	ENSG00000198865	1.23901	7.78302e-42	G	A	chr5	42705682	0.091431	13.5513	ENSG00000198865	CCDC152	183.638	0.02689
rs2910878	ENSG00000198865	-0.329558	7.41003e-16	G	A	chr5	42715499	0.04087	-8.06357	ENSG00000198865	CCDC152	65.0211	0.6882
rs57062650	ENSG00000198865	0.367118	1.97072e-09	T	A	chr5	42839873	0.0611843	6.0002	ENSG00000198865	CCDC152	36.0024	0.1155
rs4950882	ENSG00000133048	0.495586	9.85393e-23	G	A	chr1	203164848	0.0505007	9.81345	ENSG00000133048	CHI3L1	96.3038	0.8227
rs11753512	ENSG00000118432	-0.381302	6.06699e-09	G	T	chr6	88828734	0.0655733	-5.8149	ENSG00000118432	CNR1	33.8131	0.1006
rs12980154	ENSG00000006016	0.307558	6.30365e-16	T	C	chr19	18770119	0.0380486	8.0833	ENSG00000006016	CRLF1	65.3398	0.3974
rs6511005	ENSG00000006016	0.286535	3.3717e-10	T	A	chr19	18918148	0.0456219	6.28065	ENSG00000006016	CRLF1	39.4465	0.2988
rs79637643	ENSG00000006016	0.628377	4.40111e-16	T	C	chr19	18783342	0.0773198	8.12698	ENSG00000006016	CRLF1	66.0478	0.08167
rs10174386	ENSG00000138061	-0.250802	4.38568e-10	G	C	chr2	38432070	0.0401949	-6.23964	ENSG00000138061	CYP1B1	38.9332	0.3347
rs163085	ENSG00000138061	0.244737	5.54192e-10	A	T	chr2	38292519	0.039455	6.20294	ENSG00000138061	CYP1B1	38.4764	0.3267
rs2194381	ENSG00000138061	-0.293893	1.21301e-09	C	T	chr2	38404795	0.0483495	-6.07851	ENSG00000138061	CYP1B1	36.9483	0.1703
rs450175	ENSG00000138061	-0.253504	1.0396e-10	C	A	chr2	38400812	0.0392356	-6.46108	ENSG00000138061	CYP1B1	41.7455	0.4841
rs4670814	ENSG00000138061	-0.211475	3.43157e-08	C	G	chr2	38322928	0.0383256	-5.51786	ENSG00000138061	CYP1B1	30.4468	0.496
rs12292853	ENSG00000149295	0.239949	1.64903e-08	T	C	chr11	113585782	0.0425043	5.64529	ENSG00000149295	DRD2	31.8693	0.3038
rs197183	ENSG00000124205	-0.251291	1.48673e-08	G	T	chr20	57887971	0.0443735	-5.66309	ENSG00000124205	EDN3	32.0706	0.7361
rs62062589	ENSG00000108947	0.209719	1.67795e-08	C	G	chr17	7615476	0.0371691	5.6423	ENSG00000108947	EFNB3	31.8355	0.6036
rs148850234	ENSG00000168032	-0.62765	1.83665e-08	T	C	chr3	40486865	0.111548	-5.62672	ENSG00000168032	ENTPD3	31.66	0.0508
rs72861689	ENSG00000168032	-0.502764	2.39201e-35	G	A	chr3	40435890	0.0405223	-12.4071	ENSG00000168032	ENTPD3	153.936	0.2978
rs72861689	ENSG00000168032	-0.502764	2.39201e-35	G	A	chr3	40435890	0.0405223	-12.4071	ENSG00000168032	ENTPD3	153.936	0.2978
rs11131606	ENSG00000145242	-0.461624	7.70204e-10	T	G	chr4	66495022	0.0750492	-6.15095	ENSG00000145242	EPHA5	37.8342	0.09861
rs6811105	ENSG00000145242	0.222517	1.25157e-08	A	C	chr4	66407419	0.0390892	5.69255	ENSG00000145242	EPHA5	32.4051	0.5279
rs76826689	ENSG00000145242	0.279216	2.15647e-10	C	T	chr4	66443775	0.0439727	6.34976	ENSG00000145242	EPHA5	40.3195	0.3187
rs28529773	ENSG00000164089	0.401982	4.13243e-11	A	T	chr4	109719248	0.0609133	6.59925	ENSG00000164089	ETNPPL	43.5501	0.09562
rs4956053	ENSG00000164089	-0.417514	1.14758e-08	C	T	chr4	109677935	0.0731539	-5.70734	ENSG00000164089	ETNPPL	32.5737	0.05279
rs11122174	ENSG00000182118	0.352475	1.0387e-19	T	C	chr1	231114595	0.0387982	9.08482	ENSG00000182118	FAM89A	82.534	0.4273
rs11122205	ENSG00000182118	-0.285841	7.38316e-14	A	G	chr1	231186341	0.0382096	-7.48087	ENSG00000182118	FAM89A	55.9634	0.4791
rs11122211	ENSG00000182118	0.486288	1.5576e-27	G	T	chr1	231199679	0.0447262	10.8726	ENSG00000182118	FAM89A	118.213	0.1922
rs115863164	ENSG00000182118	0.493738	1.91196e-14	A	G	chr1	231175576	0.0644868	7.65641	ENSG00000182118	FAM89A	58.6207	0.03685
rs11587142	ENSG00000182118	-0.724944	7.10948e-65	G	A	chr1	231174998	0.0426226	-17.0084	ENSG00000182118	FAM89A	289.287	0.3277
rs11802039	ENSG00000182118	0.375275	6.28734e-10	C	T	chr1	231203982	0.0606941	6.18305	ENSG00000182118	FAM89A	38.2302	0.1315
rs1202538	ENSG00000182118	0.251576	1.46471e-09	A	C	chr1	230961750	0.0415952	6.0482	ENSG00000182118	FAM89A	36.5808	0.7092
rs1202544	ENSG00000182118	0.3124	9.17747e-15	A	G	chr1	230967120	0.0403088	7.75016	ENSG00000182118	FAM89A	60.065	0.3436
rs12037779	ENSG00000182118	-0.50391	4.34699e-33	C	T	chr1	231159179	0.042051	-11.9833	ENSG00000182118	FAM89A	143.599	0.3496
rs12067337	ENSG00000182118	0.570758	1.75777e-30	G	C	chr1	231168537	0.0497384	11.4752	ENSG00000182118	FAM89A	131.68	0.1265
rs12410616	ENSG00000182118	0.361254	3.4801e-08	A	G	chr1	231017721	0.0654993	5.51539	ENSG00000182118	FAM89A	30.4195	0.09661
rs12562201	ENSG00000182118	-0.400167	7.73902e-11	T	C	chr1	231233866	0.0615113	-6.50559	ENSG00000182118	FAM89A	42.3227	0.1086
rs12740770	ENSG00000182118	0.403648	3.26921e-15	T	C	chr1	231055157	0.0512232	7.88018	ENSG00000182118	FAM89A	62.0972	0.1703
rs4376745	ENSG00000182118	-0.234152	2.34692e-09	G	A	chr1	231033448	0.0392098	-5.97177	ENSG00000182118	FAM89A	35.662	0.507
rs4460622	ENSG00000182118	0.848787	1.64858e-121	T	C	chr1	231173033	0.0362101	23.4406	ENSG00000182118	FAM89A	549.462	0.3197
rs61826695	ENSG00000182118	-0.838916	1.03135e-13	T	C	chr1	231175615	0.112806	-7.43682	ENSG00000182118	FAM89A	55.3063	0.03486
rs61826696	ENSG00000182118	-0.676229	3.10663e-72	C	T	chr1	231177442	0.0376223	-17.9741	ENSG00000182118	FAM89A	323.07	0.4681
rs71636376	ENSG00000182118	0.771929	1.0667e-09	A	G	chr1	231203347	0.126564	6.0991	ENSG00000182118	FAM89A	37.199	0.01793
rs80221693	ENSG00000182118	-0.802784	3.14152e-11	T	C	chr1	231127951	0.120905	-6.63978	ENSG00000182118	FAM89A	44.0867	0.03984
rs9431918	ENSG00000182118	-0.616038	4.59872e-11	G	A	chr1	231085597	0.0935747	-6.58338	ENSG00000182118	FAM89A	43.3409	0.01295
rs3749033	ENSG00000128683	0.29363	2.07354e-10	A	T	chr2	171699399	0.0461988	6.35579	ENSG00000128683	GAD1	40.3961	0.2789
rs3749033	ENSG00000128683	0.29363	2.07354e-10	A	T	chr2	171699399	0.0461988	6.35579	ENSG00000128683	GAD1	40.3961	0.2789
rs2075142	ENSG00000010310	-0.339885	2.41815e-13	G	A	chr19	46191021	0.046411	-7.32337	ENSG00000010310	GIPR	53.6318	0.244
rs2238689	ENSG00000010310	-0.246039	6.74612e-10	C	T	chr19	46178661	0.0398642	-6.17193	ENSG00000010310	GIPR	38.0927	0.4283
rs4802270	ENSG00000010310	-0.362333	8.42878e-17	A	G	chr19	46167486	0.0435232	-8.32506	ENSG00000010310	GIPR	69.3066	0.7311
rs4994276	ENSG00000010310	-0.344222	2.07817e-14	T	C	chr19	46164172	0.0450217	-7.6457	ENSG00000010310	GIPR	58.4567	0.2341
rs10785187	ENSG00000180481	-1.12145	2.0212e-270	A	G	chr12	75787981	0.031919	-35.1343	ENSG00000180481	GLIPR1L2	1234.42	0.3765
rs10785187	ENSG00000180481	-1.12145	2.0212e-270	A	G	chr12	75787981	0.031919	-35.1343	ENSG00000180481	GLIPR1L2	1234.42	0.3765
rs10879927	ENSG00000180481	-0.452552	5.14741e-28	C	G	chr12	75916648	0.0412419	-10.9731	ENSG00000180481	GLIPR1L2	120.409	0.6823
rs10879927	ENSG00000180481	-0.452552	5.14741e-28	C	G	chr12	75916648	0.0412419	-10.9731	ENSG00000180481	GLIPR1L2	120.409	0.6823
rs11180469	ENSG00000180481	0.609073	2.4464e-46	G	A	chr12	75735629	0.0426157	14.2922	ENSG00000180481	GLIPR1L2	204.268	0.255
rs11180551	ENSG00000180481	-1.10467	1.23842e-24	A	G	chr12	75884518	0.107819	-10.2456	ENSG00000180481	GLIPR1L2	104.973	0.0508
rs113743334	ENSG00000180481	-0.397261	5.41786e-11	T	G	chr12	76047035	0.0605675	-6.55898	ENSG00000180481	GLIPR1L2	43.0202	0.1394
rs11543412	ENSG00000180481	0.469001	1.50401e-19	A	G	chr12	75746785	0.051855	9.04446	ENSG00000180481	GLIPR1L2	81.8023	0.1783
rs11609405	ENSG00000180481	0.416219	3.14602e-18	T	C	chr12	75828575	0.0478079	8.70607	ENSG00000180481	GLIPR1L2	75.7956	0.1444
rs1466464	ENSG00000180481	0.547869	8.59829e-45	T	G	chr12	76027446	0.0390159	14.0422	ENSG00000180481	GLIPR1L2	197.184	0.3347
rs148915792	ENSG00000180481	0.582338	3.49547e-08	A	C	chr12	75623705	0.105599	5.51461	ENSG00000180481	GLIPR1L2	30.411	0.04582
rs4460845	ENSG00000180481	-0.686825	8.57698e-19	C	T	chr12	75787114	0.0775876	-8.85225	ENSG00000180481	GLIPR1L2	78.3624	0.90837
rs61933418	ENSG00000180481	0.514821	3.78892e-11	G	C	chr12	76017568	0.0778604	6.61211	ENSG00000180481	GLIPR1L2	43.7199	0.08765
rs72652872	ENSG00000180481	0.301	3.156e-08	A	T	chr12	75695927	0.0544052	5.53255	ENSG00000180481	GLIPR1L2	30.6092	0.1305
rs73185062	ENSG00000180481	0.413907	4.26726e-14	T	A	chr12	75986537	0.0548034	7.55258	ENSG00000180481	GLIPR1L2	57.0414	0.1404
rs76359196	ENSG00000180481	-0.96969	4.49542e-37	T	A	chr12	75867286	0.0762249	-12.7214	ENSG00000180481	GLIPR1L2	161.835	0.1106
rs111665084	ENSG00000136235	-0.515546	3.32133e-17	T	C	chr7	23427720	0.0611222	-8.43467	ENSG00000136235	GPNMB	71.1437	0.1116
rs117219133	ENSG00000136235	-0.62296	1.23577e-13	A	G	chr7	23394890	0.0840374	-7.41289	ENSG00000136235	GPNMB	54.9509	0.07968
rs144460857	ENSG00000136235	0.652369	5.58754e-16	T	C	chr7	23225427	0.0805594	8.09799	ENSG00000136235	GPNMB	65.5774	0.07869
rs199357	ENSG00000136235	-0.770219	3.01261e-121	A	G	chr7	23288309	0.0328944	-23.4149	ENSG00000136235	GPNMB	548.258	0.3765
rs199357	ENSG00000136235	-0.770219	3.01261e-121	A	G	chr7	23288309	0.0328944	-23.4149	ENSG00000136235	GPNMB	548.258	0.3765
rs199659	ENSG00000136235	-0.470307	7.56997e-12	T	A	chr7	23330202	0.0686935	-6.84646	ENSG00000136235	GPNMB	46.874	0.8735
rs274021	ENSG00000136235	0.370646	4.86856e-17	C	T	chr7	23432070	0.044178	8.38983	ENSG00000136235	GPNMB	70.3892	0.2839
rs274062	ENSG00000136235	-0.561527	1.66031e-41	G	C	chr7	23395986	0.0416082	-13.4956	ENSG00000136235	GPNMB	182.131	0.6574
rs274062	ENSG00000136235	-0.561527	1.66031e-41	G	C	chr7	23395986	0.0416082	-13.4956	ENSG00000136235	GPNMB	182.131	0.6574
rs28879789	ENSG00000136235	0.491223	6.34979e-13	T	C	chr7	23002156	0.0682942	7.19275	ENSG00000136235	GPNMB	51.7357	0.09861
rs34323745	ENSG00000136235	0.616137	5.16368e-29	A	C	chr7	23312068	0.0551153	11.1791	ENSG00000136235	GPNMB	124.971	0.2161
rs34575510	ENSG00000136235	0.542922	3.92301e-09	T	C	chr7	23209757	0.0922175	5.88741	ENSG00000136235	GPNMB	34.6616	0.0747
rs3807462	ENSG00000136235	-0.393077	1.72087e-12	G	C	chr7	23384498	0.0557128	-7.05541	ENSG00000136235	GPNMB	49.7789	0.1713
rs55811252	ENSG00000136235	-0.315409	6.149e-13	A	T	chr7	23449799	0.0438242	-7.19714	ENSG00000136235	GPNMB	51.7988	0.2779
rs76350761	ENSG00000136235	-0.740085	1.37448e-12	G	A	chr7	23241737	0.104434	-7.0866	ENSG00000136235	GPNMB	50.2199	0.0747
rs77340587	ENSG00000136235	0.532291	1.31614e-09	G	A	chr7	23387110	0.0877584	6.06541	ENSG00000136235	GPNMB	36.7892	0.05876
rs7795053	ENSG00000136235	-0.792808	3.98845e-15	G	A	chr7	23253361	0.100927	-7.85529	ENSG00000136235	GPNMB	61.7056	0.04283
rs78213073	ENSG00000136235	-0.70571	5.4444e-15	C	G	chr7	23256951	0.0902882	-7.8162	ENSG00000136235	GPNMB	61.0929	0.04382
rs858280	ENSG00000136235	-0.73795	5.28665e-16	A	T	chr7	23250874	0.0910519	-8.10472	ENSG00000136235	GPNMB	65.6865	0.04681
rs9986726	ENSG00000136235	-0.476201	2.0025e-33	C	T	chr7	23109124	0.0395274	-12.0474	ENSG00000136235	GPNMB	145.139	0.5478
rs11748513	ENSG00000155324	-0.369586	2.35321e-19	T	C	chr5	125811787	0.041086	-8.99542	ENSG00000155324	GRAMD3	80.9177	0.3167
rs2408697	ENSG00000155324	0.223645	1.81614e-08	A	G	chr5	125835628	0.0397333	5.62866	ENSG00000155324	GRAMD3	31.6818	0.4562
rs4620021	ENSG00000155324	0.314318	1.56004e-12	T	C	chr5	125817619	0.044464	7.06904	ENSG00000155324	GRAMD3	49.9714	0.2739
rs10248271	ENSG00000019991	-0.262584	1.08464e-08	G	T	chr7	81417306	0.0459309	-5.71693	ENSG00000019991	HGF	32.6833	0.2221
rs10946805	ENSG00000187837	0.359743	3.05328e-12	T	C	chr6	26077891	0.0515742	6.97525	ENSG00000187837	HIST1H1C	48.6541	0.1962
rs10946805	ENSG00000187837	0.359743	3.05328e-12	T	C	chr6	26077891	0.0515742	6.97525	ENSG00000187837	HIST1H1C	48.6541	0.1962
rs1935235	ENSG00000187837	0.515731	1.87019e-34	G	C	chr6	26067782	0.0421304	12.2413	ENSG00000187837	HIST1H1C	149.849	0.6733
rs1935235	ENSG00000187837	0.515731	1.87019e-34	G	C	chr6	26067782	0.0421304	12.2413	ENSG00000187837	HIST1H1C	149.849	0.6733
rs34067542	ENSG00000187837	-0.284058	8.25171e-11	A	T	chr6	25728210	0.0437286	-6.49594	ENSG00000187837	HIST1H1C	42.1972	0.2789
rs9358894	ENSG00000187837	0.279645	2.2828e-12	T	C	chr6	25923315	0.0398581	7.01602	ENSG00000187837	HIST1H1C	49.2245	0.49
rs9358894	ENSG00000187837	0.279645	2.2828e-12	T	C	chr6	25923315	0.0398581	7.01602	ENSG00000187837	HIST1H1C	49.2245	0.49
rs2596463	ENSG00000234745	-0.384176	1.20984e-12	G	T	chr6	31413726	0.054077	-7.10424	ENSG00000234745	HLA-B	50.4703	0.1235
rs10849632	ENSG00000152137	-0.38321	5.24291e-20	G	A	chr12	119614957	0.0418402	-9.1589	ENSG00000152137	HSPB8	83.8854	0.2749
rs10849632	ENSG00000152137	-0.38321	5.24291e-20	G	A	chr12	119614957	0.0418402	-9.1589	ENSG00000152137	HSPB8	83.8854	0.2749
rs68067444	ENSG00000152137	-0.602706	6.30152e-19	A	G	chr12	119622307	0.067822	-8.88659	ENSG00000152137	HSPB8	78.9714	0.07171
rs4930039	ENSG00000167244	-0.293552	1.90094e-11	C	A	chr11	2135590	0.043726	-6.71344	ENSG00000167244	IGF2	45.0702	0.6783
rs78805413	ENSG00000167244	0.495326	1.05351e-08	A	G	chr11	2131018	0.086567	5.72188	ENSG00000167244	IGF2	32.7399	0.08566
rs11700941	ENSG00000154721	0.469137	1.65145e-09	C	T	chr21	27059972	0.0778155	6.02884	ENSG00000154721	JAM2	36.3469	0.04283
rs12627621	ENSG00000154721	-0.235358	1.68552e-09	G	A	chr21	27122321	0.0390601	-6.02553	ENSG00000154721	JAM2	36.3071	0.4711
rs145939936	ENSG00000154721	0.693549	3.4665e-23	A	G	chr21	27026814	0.0699263	9.91829	ENSG00000154721	JAM2	98.3724	0.07669
rs17001387	ENSG00000154721	0.378487	3.79219e-09	G	A	chr21	27176172	0.0642264	5.89301	ENSG00000154721	JAM2	34.7276	0.1066
rs2032083	ENSG00000154721	-0.320858	2.50333e-08	T	C	chr21	27075363	0.0575733	-5.57304	ENSG00000154721	JAM2	31.0588	0.1335
rs2409144	ENSG00000154721	-0.452796	3.66109e-31	A	T	chr21	27016818	0.0390001	-11.6101	ENSG00000154721	JAM2	134.795	0.7261
rs3787616	ENSG00000154721	0.41945	1.8695e-19	T	A	chr21	27051285	0.0464988	9.02067	ENSG00000154721	JAM2	81.3724	0.262
rs59826155	ENSG00000154721	0.325609	3.57007e-13	A	T	chr21	26847356	0.0447823	7.27094	ENSG00000154721	JAM2	52.8665	0.1076
rs7283105	ENSG00000154721	-0.266835	2.3669e-12	C	G	chr21	26822847	0.0380597	-7.01096	ENSG00000154721	JAM2	49.1535	0.5369
rs13277704	ENSG00000156486	-0.291012	1.99441e-12	A	T	chr8	99432916	0.0413671	-7.03487	ENSG00000156486	KCNS2	49.4895	0.7709
rs13277704	ENSG00000156486	-0.291012	1.99441e-12	A	T	chr8	99432916	0.0413671	-7.03487	ENSG00000156486	KCNS2	49.4895	0.7709
rs4335137	ENSG00000175445	-0.244537	1.1368e-09	T	A	chr8	19878874	0.040161	-6.08891	ENSG00000175445	LPL	37.0749	0.5139
rs77150190	ENSG00000175445	-0.397428	2.63274e-09	C	G	chr8	19826302	0.066761	-5.953	ENSG00000175445	LPL	35.4382	0.1355
rs1893680	ENSG00000132749	0.231077	1.94784e-08	T	C	chr11	68440099	0.041142	5.61657	ENSG00000132749	MTL5	31.5459	0.4641
rs2510408	ENSG00000132749	0.324914	3.15192e-09	C	A	chr11	68425982	0.0548518	5.92348	ENSG00000132749	MTL5	35.0877	0.8277
rs75955844	ENSG00000132749	-0.450575	1.87364e-08	A	G	chr11	68505748	0.0801267	-5.62328	ENSG00000132749	MTL5	31.6213	0.07669
rs7930683	ENSG00000132749	0.474843	1.43391e-31	C	A	chr11	68495640	0.0406196	11.69	ENSG00000132749	MTL5	136.656	0.7331
rs112631554	ENSG00000162576	-0.442857	1.77119e-10	G	C	chr1	1200192	0.0694136	-6.37997	ENSG00000162576	MXRA8	40.7041	0.03187
rs143557785	ENSG00000162576	-0.914248	2.50524e-08	G	A	chr1	1419522	0.164052	-5.57291	ENSG00000162576	MXRA8	31.0573	0.01693
rs2477784	ENSG00000162576	0.512222	3.47392e-15	T	C	chr1	1298537	0.065064	7.87258	ENSG00000162576	MXRA8	61.9776	0.92231
rs4970364	ENSG00000162576	-0.212748	3.44405e-08	C	T	chr1	1174282	0.0385607	-5.51722	ENSG00000162576	MXRA8	30.4397	0.253
rs1472992	ENSG00000103154	-0.31802	2.11108e-08	G	C	chr16	84033290	0.0567625	-5.60264	ENSG00000103154	NECAB2	31.3896	0.07968
rs28706499	ENSG00000103154	0.301953	3.99634e-09	C	G	chr16	84103181	0.0513146	5.88434	ENSG00000103154	NECAB2	34.6255	0.1843
rs4782889	ENSG00000103154	0.259651	2.50939e-11	C	T	chr16	84104619	0.0389118	6.67282	ENSG00000103154	NECAB2	44.5265	0.501
rs72793616	ENSG00000103154	-0.385858	6.02226e-16	C	G	chr16	84020692	0.0477024	-8.08887	ENSG00000103154	NECAB2	65.4298	0.1255
rs72793629	ENSG00000103154	-0.44289	1.34067e-11	C	G	chr16	84029384	0.0654758	-6.76418	ENSG00000103154	NECAB2	45.7541	0.0259
rs9673442	ENSG00000103154	-0.221958	4.80411e-08	C	G	chr16	84043976	0.0406635	-5.45841	ENSG00000103154	NECAB2	29.7943	0.6255
rs9950516	ENSG00000166342	0.400133	1.71697e-21	C	T	chr18	70409589	0.0420268	9.52089	ENSG00000166342	NETO1	90.6474	0.6942
rs10852458	ENSG00000181019	-0.270227	2.90508e-10	A	G	chr16	69672410	0.0428676	-6.30376	ENSG00000181019	NQO1	39.7374	0.2181
rs72801325	ENSG00000181019	-0.438155	5.23056e-13	G	C	chr16	69629153	0.0606933	-7.21917	ENSG00000181019	NQO1	52.1164	0.08367
rs79123079	ENSG00000181019	-0.773759	5.0736e-13	A	T	chr16	70609996	0.10712	-7.22331	ENSG00000181019	NQO1	52.1763	0.04482
rs79123079	ENSG00000181019	-0.773759	5.0736e-13	A	T	chr16	70609996	0.10712	-7.22331	ENSG00000181019	NQO1	52.1763	0.04482
rs79123079	ENSG00000181019	-0.773759	5.0736e-13	A	T	chr16	70609996	0.10712	-7.22331	ENSG00000181019	NQO1	52.1763	0.04482
rs4075971	ENSG00000248485	0.4033	4.09374e-20	T	C	chr1	161255900	0.0439058	9.18556	ENSG00000248485	PCP4L1	84.3746	0.2629
rs61801111	ENSG00000248485	0.318029	2.60539e-14	A	G	chr1	161207144	0.041755	7.61655	ENSG00000248485	PCP4L1	58.0119	0.2689
rs6716031	ENSG00000153823	-0.244045	4.72902e-10	A	T	chr2	229875433	0.0391861	-6.22784	ENSG00000153823	PID1	38.786	0.489
rs13160441	ENSG00000145632	0.367118	1.2874e-12	C	A	chr5	57335466	0.0517384	7.09566	ENSG00000145632	PLK2	50.3483	0.7769
rs8078228	ENSG00000141744	0.220081	1.66618e-08	T	C	chr17	37834998	0.0389972	5.64351	ENSG00000141744	PNMT	31.8492	0.6763
rs1924283	ENSG00000133110	0.336601	3.8982e-09	C	A	chr13	38230283	0.0571629	5.88846	ENSG00000133110	POSTN	34.6739	0.1325
rs2036991	ENSG00000133110	0.216536	1.61503e-08	C	G	chr13	37746609	0.0383326	5.64887	ENSG00000133110	POSTN	31.9098	0.5727
rs3923854	ENSG00000133110	-0.263682	1.30005e-11	G	C	chr13	38168300	0.0389565	-6.76863	ENSG00000133110	POSTN	45.8144	0.4721
rs143373163	ENSG00000101000	-0.480211	3.3781e-14	T	G	chr20	33752110	0.0633278	-7.58294	ENSG00000101000	PROCR	57.501	0.08865
rs116939356	ENSG00000124212	0.439674	5.07981e-09	T	G	chr20	48184560	0.0752282	5.84454	ENSG00000124212	PTGIS	34.1586	0.09562
rs511073	ENSG00000124212	-0.413571	2.53808e-15	A	G	chr20	48182021	0.0522731	-7.91174	ENSG00000124212	PTGIS	62.5957	0.8257
rs6091005	ENSG00000124212	-0.370985	7.19478e-16	T	C	chr20	48184462	0.045987	-8.06717	ENSG00000124212	PTGIS	65.0792	0.3556
rs4245639	ENSG00000060656	0.319173	9.24228e-18	A	G	chr1	30414051	0.0371866	8.58301	ENSG00000060656	PTPRU	73.6681	0.6355
rs735826	ENSG00000060656	0.246935	9.22003e-10	C	G	chr1	30509302	0.0403333	6.12236	ENSG00000060656	PTPRU	37.4833	0.6793
rs9439758	ENSG00000060656	-0.404567	3.6818e-20	C	A	chr1	30100592	0.0439892	-9.19697	ENSG00000060656	PTPRU	84.5843	0.252
rs9728432	ENSG00000060656	0.211287	4.97935e-08	G	C	chr1	30158750	0.0387537	5.45205	ENSG00000060656	PTPRU	29.7248	0.5538
rs114079701	ENSG00000169213	0.744672	1.58848e-08	T	A	chr1	53002209	0.13176	5.65172	ENSG00000169213	RAB3B	31.942	0.0239
rs187721093	ENSG00000169213	1.44029	3.00377e-18	A	G	chr1	52353146	0.165336	8.71131	ENSG00000169213	RAB3B	75.887	0.01793
rs1650660	ENSG00000113319	-0.342641	7.49799e-10	T	C	chr5	79963463	0.0556669	-6.15521	ENSG00000113319	RASGRF2	37.8866	0.1524
rs7556104	ENSG00000143248	-0.30081	2.18625e-08	G	A	chr1	163164172	0.0537489	-5.59658	ENSG00000143248	RGS5	31.3217	0.1514
rs2217957	ENSG00000170786	-0.331754	2.79445e-14	C	T	chr8	57313360	0.0436088	-7.6075	ENSG00000170786	SDR16C5	57.8741	0.7679
rs4604424	ENSG00000170786	0.253838	1.10914e-08	G	A	chr8	57777909	0.0444306	5.71313	ENSG00000170786	SDR16C5	32.6399	0.2769
rs6986737	ENSG00000170786	-1.29022	1.23275e-17	G	A	chr8	57300582	0.150906	-8.54983	ENSG00000170786	SDR16C5	73.0995	0.98307
rs6990938	ENSG00000170786	-0.222614	8.07252e-09	C	T	chr8	57300712	0.0386018	-5.76694	ENSG00000170786	SDR16C5	33.2576	0.3277
rs79201791	ENSG00000170786	0.679995	2.08532e-09	A	G	chr8	57656652	0.113502	5.99102	ENSG00000170786	SDR16C5	35.8923	0.0239
rs11959466	ENSG00000250722	-0.798581	6.94515e-11	T	C	chr5	42803824	0.122447	-6.52184	ENSG00000250722	SEPP1	42.5344	0.04781
rs34926728	ENSG00000250722	-0.331771	1.13226e-17	C	T	chr5	42834512	0.0387599	-8.55963	ENSG00000250722	SEPP1	73.2673	0.494
rs62370912	ENSG00000250722	-0.557073	1.35334e-38	A	C	chr5	42814792	0.0428772	-12.9923	ENSG00000250722	SEPP1	168.799	0.2878
rs4790820	ENSG00000167711	-0.296451	8.04255e-10	C	T	chr17	1653732	0.0482498	-6.14409	ENSG00000167711	SERPINF2	37.7498	0.1992
rs8070192	ENSG00000167711	0.376151	9.60736e-16	A	G	chr17	1638191	0.0468329	8.03177	ENSG00000167711	SERPINF2	64.5094	0.2261
rs117512751	ENSG00000185053	-0.584135	4.73169e-10	T	C	chr8	14904120	0.0937955	-6.22775	ENSG00000185053	SGCZ	38.7849	0.05677
rs1549903	ENSG00000156463	0.344041	7.32669e-17	T	C	chr5	145295700	0.0412438	8.34164	ENSG00000156463	SH3RF2	69.583	0.2849
rs1396876	ENSG00000145248	0.850589	2.65708e-11	T	C	chr4	48353897	0.127631	6.66442	ENSG00000145248	SLC10A4	44.4145	0.02291
rs6848395	ENSG00000145248	0.686727	6.66448e-09	G	T	chr4	48394593	0.118418	5.79917	ENSG00000145248	SLC10A4	33.6303	0.6315
rs4812995	ENSG00000124140	-0.248812	1.52767e-08	C	T	chr20	44737813	0.0439719	-5.65843	ENSG00000124140	SLC12A5	32.0178	0.2271
rs11600555	ENSG00000152268	-0.456041	1.81799e-08	G	A	chr11	13858945	0.0810238	-5.62849	ENSG00000152268	SPON1	31.6798	0.09163
rs2403700	ENSG00000152268	-0.340307	2.19875e-11	G	A	chr11	13889791	0.0508515	-6.69218	ENSG00000152268	SPON1	44.7852	0.2241
rs10151497	ENSG00000139874	-0.381162	1.48783e-22	T	C	chr14	38493747	0.0390063	-9.7718	ENSG00000139874	SSTR1	95.4881	0.5558
rs117726164	ENSG00000139874	0.514963	2.74258e-08	T	G	chr14	38499365	0.0926672	5.55712	ENSG00000139874	SSTR1	30.8816	0.07869
rs12589790	ENSG00000139874	-0.257017	1.94745e-08	C	T	chr14	38494989	0.0457602	-5.61661	ENSG00000139874	SSTR1	31.5463	0.2759
rs6954799	ENSG00000006128	0.222436	1.13982e-08	C	T	chr7	97143615	0.0389658	5.70849	ENSG00000006128	TAC1	32.5869	0.6295
rs7482891	ENSG00000180176	0.236881	1.74162e-08	G	A	chr11	2197112	0.0420308	5.63588	ENSG00000180176	TH	31.7632	0.6474
rs143920283	ENSG00000178726	0.767972	8.77486e-09	T	G	chr20	23199699	0.133494	5.75286	ENSG00000178726	THBD	33.0953	0.01494
rs6137887	ENSG00000178726	0.272262	3.42095e-09	T	G	chr20	23281667	0.046068	5.91001	ENSG00000178726	THBD	34.9282	0.249
rs844925	ENSG00000178726	0.24431	6.04477e-10	C	T	chr20	23154215	0.0394732	6.18926	ENSG00000178726	THBD	38.3069	0.3078
rs10983763	ENSG00000136869	0.210405	1.22291e-08	G	A	chr9	120498913	0.0369358	5.6965	ENSG00000136869	TLR4	32.4501	0.5777
rs10280024	ENSG00000002933	0.345727	4.84123e-13	T	C	chr7	150564283	0.0478205	7.22968	ENSG00000002933	TMEM176A	52.2683	0.1375
rs62492368	ENSG00000002933	0.227111	1.3829e-09	A	G	chr7	150537635	0.0374928	6.05746	ENSG00000002933	TMEM176A	36.6928	0.2799
rs717658	ENSG00000002933	0.338167	2.37183e-18	T	A	chr7	150503637	0.0387005	8.73804	ENSG00000002933	TMEM176A	76.3534	0.4552
rs740955	ENSG00000002933	0.216976	4.53856e-08	C	T	chr7	150598479	0.0396774	5.4685	ENSG00000002933	TMEM176A	29.9045	0.4522
rs741065	ENSG00000002933	0.527196	1.55427e-32	G	A	chr7	150500576	0.0443871	11.8772	ENSG00000002933	TMEM176A	141.069	0.1554
rs10838548	ENSG00000132274	-0.232973	2.39788e-09	G	A	chr11	5719095	0.0390353	-5.96827	ENSG00000132274	TRIM22	35.6202	0.3337
rs59723170	ENSG00000132274	-0.818233	1.89767e-30	A	C	chr11	5705554	0.0713457	-11.4686	ENSG00000132274	TRIM22	131.528	0.06474
rs10889745	ENSG00000116729	0.349999	1.74795e-16	T	C	chr1	68588996	0.0424848	8.23822	ENSG00000116729	WLS	67.8682	0.3187
rs1835461	ENSG00000116729	-0.594134	1.03731e-29	T	C	chr1	68615458	0.0524824	-11.3206	ENSG00000116729	WLS	128.157	0.1892
rs4820792	ENSG00000100219	-0.364139	7.89559e-15	T	C	chr22	29161007	0.0468693	-7.76924	ENSG00000100219	XBP1	60.3612	0.1663
rs5762777	ENSG00000100219	-0.240673	6.1053e-10	C	T	chr22	29150044	0.0388955	-6.18769	ENSG00000100219	XBP1	38.2875	0.4193
rs5762797	ENSG00000100219	-0.430475	1.75318e-21	G	T	chr22	29186531	0.045224	-9.51872	ENSG00000100219	XBP1	90.6061	0.1882
rs6005879	ENSG00000100219	-0.786267	1.72455e-39	A	G	chr22	29178314	0.0597967	-13.149	ENSG00000100219	XBP1	172.896	0.05179
rs713892	ENSG00000100219	0.316149	1.94001e-09	C	T	chr22	29360655	0.0526673	6.00275	ENSG00000100219	XBP1	36.033	0.91335

## Sheet: S2_Total_export_plasmaQTL
Gene	SNP	effect_allele.exposure	other_allele.exposure	eaf.exposure	beta.exposure	se.exposure	pval.exposure	F_stat.exposure
AKR1C3	rs10795254	T	C	0.1016	0.126579	0.0132175	1.0049e-21	91.7113
AKR1C3	rs10904382	A	G	0.4452	0.0448194	0.00818829	4.4098e-08	29.9603
AKR1C3	rs10904444	A	G	0.02789	0.152083	0.0245708	6.0394e-10	38.3111
AKR1C3	rs111495161	T	C	0.01892	-0.333696	0.0356547	8.0343e-21	87.5928
AKR1C3	rs111537719	A	G	0.04283	0.203752	0.020709	7.6619e-23	96.802
AKR1C3	rs112452791	G	A	0.03187	0.226056	0.0237734	1.9325e-21	90.4173
AKR1C3	rs11252861	C	T	0.4482	0.0495553	0.00810907	9.9009e-10	37.3455
AKR1C3	rs11252888	C	T	0.1514	0.0745254	0.0112222	3.1199e-11	44.1016
AKR1C3	rs11252924	G	A	0.3127	-0.0938953	0.00863088	1.4483e-27	118.353
AKR1C3	rs11253061	A	G	0.06076	0.215286	0.0177142	5.5163e-34	147.703
AKR1C3	rs11253101	C	A	0.1604	0.0920055	0.0108454	2.1908e-17	71.9681
AKR1C3	rs114488149	A	G	0.0249	0.222038	0.0304021	2.8059e-13	53.3397
AKR1C3	rs12360243	T	C	0.2112	-0.076832	0.00978366	4.0555e-15	61.6712
AKR1C3	rs12360316	T	C	0.4133	-0.0800445	0.00808293	4.0397e-23	98.0674
AKR1C3	rs12570341	C	T	0.1643	-0.197956	0.0107986	4.6138e-75	336.048
AKR1C3	rs1344355	C	A	0.2211	-0.338474	0.00959032	7.4142e-273	1245.62
AKR1C3	rs149447514	T	C	0.02689	-0.238636	0.0279168	1.2502e-17	73.07
AKR1C3	rs17399851	A	G	0.01693	-0.242324	0.0383291	2.5787e-10	39.9702
AKR1C3	rs191428137	T	C	0.02092	-0.259123	0.034594	6.8664e-14	56.1061
AKR1C3	rs1937865	G	T	0.3247	0.0599397	0.00859018	3.0027e-12	48.6883
AKR1C3	rs2095368	A	G	0.07968	0.138298	0.0146702	4.2118e-21	88.8721
AKR1C3	rs2151896	A	G	0.4153	-0.169891	0.00806153	1.3663e-98	444.126
AKR1C3	rs2895072	G	C	0.3446	-0.0616409	0.00837421	1.8281e-13	54.1814
AKR1C3	rs2895073	T	C	0.4004	0.240667	0.00812277	6.3999e-193	877.86
AKR1C3	rs35983920	T	C	0.01394	-0.298416	0.0374622	1.6389e-15	63.454
AKR1C3	rs41306310	T	C	0.05478	-0.108649	0.017687	8.0977e-10	37.7352
AKR1C3	rs4457653	C	T	0.2062	0.0600951	0.00983215	9.839e-10	37.3578
AKR1C3	rs4562703	G	A	0.2141	-0.0818161	0.0107661	2.9705e-14	57.7509
AKR1C3	rs4881380	C	T	0.5159	-0.0469065	0.00800712	4.6791e-09	34.3173
AKR1C3	rs55654458	G	T	0.01295	0.248961	0.0447434	2.6366e-08	30.9603
AKR1C3	rs58667374	A	G	0.0488	-0.327602	0.0185688	1.16e-69	311.261
AKR1C3	rs7068331	A	G	0.03088	0.187795	0.0230836	4.1058e-16	66.1847
AKR1C3	rs72774290	T	G	0.02191	0.24443	0.0432053	1.5368e-08	32.0062
AKR1C3	rs72774292	A	G	0.03785	-0.237346	0.0243122	1.6292e-22	95.3045
AKR1C3	rs74342842	A	G	0.01394	0.277471	0.0373643	1.1193e-13	55.147
AKR1C3	rs76746365	A	G	0.07869	-0.122258	0.0149472	2.8526e-16	66.9009
AKR1C3	rs80261696	T	C	0.0249	0.209601	0.031294	2.1187e-11	44.8605
AKR1C3	rs9329315	A	G	0.2331	-0.13246	0.00951374	4.5793e-44	193.85
AKR1C3	rs9423585	A	G	0.241	0.245346	0.00935541	1.3786e-151	687.751
AKR1C3	rs9423594	A	C	0.06972	0.145656	0.0155984	9.8356e-21	87.1964
AKR1C3	rs9732372	T	A	0.2709	-0.0615285	0.00909163	1.3076e-11	45.8004
AKR1C4	rs3209896	G	A	0.3745	0.0520992	0.008516	9.4876e-10	37.4275
AKR1C4	rs4881429	C	T	0.3964	0.0655086	0.00849184	1.2174e-14	59.5104
AKR1C4	rs7081029	T	C	0.257	-0.0737572	0.00943222	5.2907e-15	61.1477
AKR1C4	rs72772199	C	T	0.08466	0.107542	0.0148353	4.1986e-13	52.5495
AKR1C4	rs7895335	A	G	0.01594	0.255602	0.0465552	4.0148e-08	30.1434
AKR1C4	rs9423594	A	C	0.06972	0.0911766	0.0161841	1.7649e-08	31.7386
ALDH1A1	rs1075414	G	C	0.4114	0.0612067	0.00825277	1.2035e-13	55.0045
ALDH1A1	rs10781087	A	T	0.3187	-0.0545682	0.00861444	2.3796e-10	40.1259
ALDH1A1	rs10781135	C	T	0.3695	0.184523	0.00823549	3.4553e-111	502.02
ALDH1A1	rs10869090	A	G	0.4811	0.0564825	0.00806295	2.4699e-12	49.0728
ALDH1A1	rs10869162	A	C	0.3038	-0.0652147	0.00872823	7.9105e-14	55.8263
ALDH1A1	rs10869236	A	G	0.3914	0.122431	0.00816035	6.9963e-51	225.096
ALDH1A1	rs11143286	T	C	0.03984	-0.115861	0.0211952	4.5875e-08	29.8815
ALDH1A1	rs11143438	G	A	0.07968	-0.083253	0.0146792	1.4147e-08	32.1659
ALDH1A1	rs11143504	T	G	0.1066	0.149653	0.0129481	6.7414e-31	133.585
ALDH1A1	rs11143516	C	T	0.2331	-0.0770378	0.0101275	2.8097e-14	57.8634
ALDH1A1	rs11143585	T	C	0.25	0.108584	0.0091981	3.6779e-32	139.358
ALDH1A1	rs111478760	G	A	0.04781	-0.158858	0.0187647	2.544e-17	71.6698
ALDH1A1	rs115754149	C	T	0.09064	-0.0870743	0.014981	6.1583e-09	33.7828
ALDH1A1	rs116870084	A	G	0.01096	-0.407642	0.0484325	3.8691e-17	70.8408
ALDH1A1	rs117245427	C	T	0.01494	-0.477778	0.0354506	2.1246e-41	181.638
ALDH1A1	rs117418200	C	T	0.04084	-0.158467	0.020761	2.2935e-14	58.2612
ALDH1A1	rs117609678	C	T	0.05976	0.141493	0.0172298	2.1753e-16	67.4386
ALDH1A1	rs11788245	G	A	0.05976	0.10525	0.0168467	4.1734e-10	39.0313
ALDH1A1	rs11794852	A	G	0.241	0.127366	0.00929445	9.6879e-43	187.783
ALDH1A1	rs118185212	A	G	0.05578	-0.265753	0.0176416	2.7936e-51	226.924
ALDH1A1	rs12006415	C	G	0.1763	0.130432	0.0104501	9.4314e-36	155.785
ALDH1A1	rs12343428	A	G	0.07669	0.0856322	0.015044	1.2556e-08	32.4
ALDH1A1	rs12353493	C	T	0.1116	0.0986189	0.0127945	1.2801e-14	59.4117
ALDH1A1	rs12379984	T	G	0.2291	-0.0826531	0.00947585	2.7189e-18	76.082
ALDH1A1	rs12552642	T	C	0.1076	0.0998602	0.0130504	1.9819e-14	58.5516
ALDH1A1	rs13300927	A	G	0.4572	-0.0887784	0.00799488	1.1915e-28	123.308
ALDH1A1	rs144633863	C	T	0.01394	-0.223477	0.0396137	1.6848e-08	31.8254
ALDH1A1	rs146832195	C	T	0.05777	-0.171818	0.0174875	8.7526e-23	96.5346
ALDH1A1	rs148145386	T	C	0.01693	-0.278388	0.0384875	4.7174e-13	52.3192
ALDH1A1	rs148523756	T	C	0.0259	0.149575	0.0262753	1.2512e-08	32.4057
ALDH1A1	rs149493631	G	A	0.01892	0.216231	0.0339415	1.8829e-10	40.5858
ALDH1A1	rs157117	G	A	0.3287	-0.197379	0.00846216	2.4726e-120	544.051
ALDH1A1	rs17575649	A	G	0.2092	0.149429	0.00979074	1.3657e-52	232.938
ALDH1A1	rs17579286	G	A	0.1494	0.0652297	0.0112603	6.9223e-09	33.5577
ALDH1A1	rs184725	T	C	0.2161	0.102993	0.00965788	1.5e-26	113.723
ALDH1A1	rs186653453	T	C	0.01494	-0.305095	0.0357037	1.2831e-17	73.0204
ALDH1A1	rs2492825	G	A	0.3795	-0.113655	0.00819148	8.9793e-44	192.51
ALDH1A1	rs275529	T	C	0.0757	-0.137755	0.0150274	4.8637e-20	84.0321
ALDH1A1	rs276782	A	C	0.1853	-0.0611858	0.0103123	2.9672e-09	35.204
ALDH1A1	rs2793154	C	T	0.3127	0.0773545	0.00857437	1.857e-19	81.3893
ALDH1A1	rs280573	C	T	0.0747	-0.37798	0.0151202	6.3633e-138	624.915
ALDH1A1	rs28796899	T	A	0.09861	-0.188962	0.015664	1.6483e-33	145.526
ALDH1A1	rs34703650	A	G	0.1295	0.0874522	0.0118391	1.5063e-13	54.5633
ALDH1A1	rs34729913	G	A	0.06076	0.142299	0.0186561	2.3954e-14	58.1788
ALDH1A1	rs34903572	G	A	0.08167	0.125066	0.0146193	1.1807e-17	73.1863
ALDH1A1	rs35002812	A	C	0.02191	-0.285179	0.0318632	3.5484e-19	80.1043
ALDH1A1	rs35435783	C	A	0.1165	0.081355	0.0124132	5.6091e-11	42.9536
ALDH1A1	rs35460188	A	G	0.03984	0.248293	0.0209447	2.0369e-32	140.534
ALDH1A1	rs41287405	C	T	0.03088	-0.183957	0.0253141	3.6756e-13	52.8093
ALDH1A1	rs4744653	T	C	0.1803	0.0585315	0.0104437	2.0898e-08	31.4104
ALDH1A1	rs56146534	T	C	0.1076	0.0841026	0.0129188	7.5151e-11	42.3814
ALDH1A1	rs62540668	A	G	0.1255	-0.100314	0.0120839	1.0272e-16	68.9149
ALDH1A1	rs6560319	C	T	0.1663	-0.20633	0.0106762	3.2338e-83	373.502
ALDH1A1	rs7027164	G	A	0.1006	0.135713	0.013345	2.7102e-24	103.421
ALDH1A1	rs7043217	G	A	0.4721	0.0684874	0.00796245	7.8887e-18	73.9824
ALDH1A1	rs7046288	C	T	0.1056	0.110723	0.013002	1.6573e-17	72.5188
ALDH1A1	rs7047875	T	C	0.242	0.0870618	0.00928105	6.5723e-21	87.9957
ALDH1A1	rs72734871	T	C	0.08566	-0.186643	0.0142296	2.6454e-39	172.043
ALDH1A1	rs72734885	G	A	0.1643	-0.147522	0.0113848	2.117e-38	167.905
ALDH1A1	rs72737058	T	C	0.3277	-0.124587	0.00846875	5.4308e-49	216.425
ALDH1A1	rs72737080	A	G	0.01992	-0.362779	0.0288984	3.7888e-36	157.593
ALDH1A1	rs74496688	C	T	0.04283	-0.134895	0.0219588	8.0875e-10	37.7377
ALDH1A1	rs74735936	C	A	0.05578	0.131388	0.0187678	2.5487e-12	49.0098
ALDH1A1	rs75686676	T	C	0.04681	-0.145922	0.0206832	1.7235e-12	49.7744
ALDH1A1	rs76085236	C	T	0.1086	-0.26678	0.0130145	2.2067e-93	420.197
ALDH1A1	rs76755135	A	G	0.01195	0.394954	0.0403925	1.4023e-22	95.6073
ALDH1A1	rs76766686	G	A	0.01295	0.611772	0.0948279	1.1082e-10	41.6206
ALDH1A1	rs78320984	T	G	0.02689	-0.328424	0.0273751	3.6663e-33	143.933
ALDH1A1	rs7848927	G	T	0.4223	0.0619761	0.00804832	1.3564e-14	59.2977
ALDH1A1	rs7858789	A	G	0.3147	0.154791	0.0085765	8.1504e-73	325.741
ALDH1A1	rs7860314	C	G	0.2958	0.0768543	0.0087259	1.2808e-18	77.5738
ALDH1A1	rs7867580	A	G	0.26	-0.387572	0.00906227	0	1829.08
ALDH1A1	rs7873980	A	G	0.2032	0.0798052	0.0117032	9.1676e-12	46.5001
ALDH1A1	rs79402502	G	A	0.01693	0.209631	0.0326462	1.352e-10	41.2331
ALDH1A1	rs79854818	C	T	0.01096	-0.375209	0.0669262	2.0658e-08	31.4306
ALDH1A1	rs80112421	G	T	0.0249	0.211692	0.0307639	5.9434e-12	47.3509
ALDH1A1	rs8187896	C	T	0.01793	0.254434	0.0362256	2.1653e-12	49.331
ALDOC	rs111987450	A	G	0.01494	-0.290365	0.0347235	6.1559e-17	69.9264
ALDOC	rs112744060	T	C	0.06474	0.12567	0.0181282	4.1435e-12	48.0568
ALDOC	rs11651505	T	C	0.1345	-0.163533	0.0116431	8.1971e-45	197.273
ALDOC	rs117636485	T	C	0.01195	-0.439499	0.0531669	1.3783e-16	68.3334
ALDOC	rs117794493	T	C	0.03187	-0.138545	0.0234243	3.3228e-09	34.9825
ALDOC	rs118047454	A	G	0.01295	-0.27475	0.0456472	1.755e-09	36.2284
ALDOC	rs12150075	T	C	0.49	-0.054631	0.00859721	2.0897e-10	40.3797
ALDOC	rs12450713	G	A	0.1215	0.0890694	0.0121819	2.6398e-13	53.4595
ALDOC	rs12452739	A	G	0.2799	-0.0585176	0.00886455	4.0729e-11	43.5772
ALDOC	rs12949480	A	G	0.3476	0.0499907	0.00835741	2.2123e-09	35.7795
ALDOC	rs138489474	A	G	0.04681	-0.219816	0.0197692	1.0118e-28	123.634
ALDOC	rs139640039	A	G	0.05777	-0.339384	0.0175478	2.4367e-83	374.059
ALDOC	rs140277928	T	C	0.01195	-0.464929	0.0792474	4.4429e-09	34.4193
ALDOC	rs141053670	T	C	0.01494	-0.365689	0.0381399	8.9635e-22	91.9317
ALDOC	rs141702033	A	G	0.01594	-0.358024	0.0338653	4.0098e-26	111.767
ALDOC	rs146105892	A	C	0.03884	-0.219974	0.0212537	4.1849e-25	107.12
ALDOC	rs147854426	G	A	0.01693	-0.240696	0.0423858	1.3564e-08	32.2476
ALDOC	rs1490956	G	A	0.1863	-0.139268	0.0102564	5.3496e-42	184.381
ALDOC	rs17721992	C	T	0.01394	-0.313751	0.0359024	2.3477e-18	76.3701
ALDOC	rs17793752	G	A	0.04781	0.114002	0.0199192	1.0466e-08	32.755
ALDOC	rs2070139	A	G	0.1892	0.127304	0.0106379	5.3035e-33	143.209
ALDOC	rs4795476	C	G	0.1305	-0.0763263	0.0118145	1.0443e-10	41.7368
ALDOC	rs55900349	G	T	0.01693	-0.415107	0.0356251	2.2361e-31	135.771
ALDOC	rs62066766	T	C	0.07669	-0.0968925	0.015206	1.8634e-10	40.6024
ALDOC	rs62066830	A	G	0.03884	-0.22542	0.0225711	1.7341e-23	99.7422
ALDOC	rs667049	C	T	0.3426	-0.115743	0.00911299	5.8379e-37	161.313
ALDOC	rs71372388	A	C	0.1125	0.129405	0.0126378	1.3205e-24	104.847
ALDOC	rs7207976	C	A	0.3038	-0.265936	0.0087302	8.3594e-204	927.909
ALDOC	rs7214973	G	A	0.3635	-0.180584	0.00834733	8.6367e-104	468.017
ALDOC	rs7221150	A	G	0.09163	-0.0829427	0.0137694	1.7037e-09	36.285
ALDOC	rs72846186	G	T	0.0508	-0.112589	0.0196357	9.8089e-09	32.8776
ALDOC	rs76979848	T	C	0.2102	-0.0801543	0.00976742	2.2792e-16	67.3434
ALDOC	rs77067494	G	A	0.06076	-0.131129	0.0171363	1.9757e-14	58.5546
ALDOC	rs77205869	C	T	0.01096	-0.31056	0.0428299	4.131e-13	52.577
ALDOC	rs77653547	G	C	0.04681	-0.203623	0.0193801	8.0375e-26	110.393
ALDOC	rs8075200	A	C	0.3127	-0.0813382	0.00856896	2.2578e-21	90.1019
ALDOC	rs8081659	C	T	0.511	-0.118554	0.00794694	2.502e-50	222.553
ALDOC	rs968726	C	T	0.3177	0.0861143	0.00857823	1.0313e-23	100.775
ANXA2	rs10431796	A	G	0.4173	-0.0454236	0.00805598	1.7144e-08	31.7927
ANXA2	rs10519043	C	T	0.1066	-0.130042	0.0129399	9.2054e-24	100.996
ANXA2	rs11071514	G	A	0.3436	0.0583393	0.00840854	3.9769e-12	48.1372
ANXA2	rs11071527	G	C	0.1355	0.205463	0.0132718	4.6617e-54	239.668
ANXA2	rs11071542	T	C	0.4004	-0.0605455	0.00820945	1.641e-13	54.3921
ANXA2	rs113892664	A	G	0.02291	0.227504	0.0293119	8.3997e-15	60.2409
ANXA2	rs11553797	T	C	0.01594	-0.252772	0.0338075	7.6154e-14	55.9025
ANXA2	rs11633323	G	T	0.03685	0.133501	0.0240872	2.9835e-08	30.7182
ANXA2	rs11635265	A	G	0.1982	0.100364	0.00998383	8.9475e-24	101.057
ANXA2	rs118000180	T	C	0.01594	0.277751	0.0355585	5.6736e-15	61.0133
ANXA2	rs118086157	T	C	0.01793	0.219865	0.0347926	2.6292e-10	39.9336
ANXA2	rs12050578	C	T	0.3416	0.0490912	0.00837647	4.612e-09	34.3466
ANXA2	rs12442912	T	C	0.01096	-0.273488	0.0444733	7.7679e-10	37.8164
ANXA2	rs12708463	A	G	0.3386	0.0683205	0.00839453	3.9987e-16	66.2384
ANXA2	rs12905435	T	A	0.257	0.0506146	0.00915521	3.2316e-08	30.5643
ANXA2	rs12909425	T	C	0.4552	-0.062849	0.00863963	3.4745e-13	52.9184
ANXA2	rs12915675	C	T	0.0757	-0.0972434	0.0155946	4.4948e-10	38.884
ANXA2	rs138357201	C	T	0.02988	0.154194	0.0249222	6.132e-10	38.279
ANXA2	rs144897202	T	C	0.02092	-0.257702	0.0290408	7.0565e-19	78.7443
ANXA2	rs149479080	T	C	0.03287	0.141745	0.0239232	3.1268e-09	35.1056
ANXA2	rs16942820	A	C	0.05478	0.0958728	0.0175813	4.9527e-08	29.7363
ANXA2	rs17303041	C	T	0.06375	-0.137707	0.0163454	3.6075e-17	70.9773
ANXA2	rs3743266	C	T	0.3456	0.117256	0.00840449	3.0849e-44	194.647
ANXA2	rs3743268	A	G	0.3416	-0.124405	0.00859006	1.5608e-47	209.74
ANXA2	rs4775259	A	G	0.1145	-0.0716064	0.0124985	1.0091e-08	32.8237
ANXA2	rs60547393	T	G	0.06076	-0.11157	0.0175785	2.1927e-10	40.2844
ANXA2	rs62004041	C	G	0.04582	-0.121717	0.0196061	5.3595e-10	38.5405
ANXA2	rs62004987	G	A	0.06972	-0.104583	0.0164472	2.0334e-10	40.4331
ANXA2	rs62004990	T	C	0.2719	0.273879	0.00894645	8.1681e-206	937.168
ANXA2	rs62005030	T	C	0.1245	0.163497	0.0121199	1.7959e-41	181.977
ANXA2	rs7174923	G	A	0.1215	0.0681256	0.0122893	2.9665e-08	30.7304
ANXA2	rs72739983	A	G	0.09462	0.0821191	0.0136694	1.8852e-09	36.0901
ANXA2	rs72744887	G	A	0.1285	0.154462	0.0120897	2.2269e-37	163.234
ANXA2	rs72746680	T	C	0.08865	0.259907	0.0142337	1.7292e-74	333.424
ANXA2	rs72748705	C	A	0.1046	0.0855115	0.0131437	7.7281e-11	42.3267
ANXA2	rs75712029	A	G	0.05976	0.134125	0.0189788	1.5832e-12	49.9439
ANXA2	rs76263497	A	G	0.1464	-0.0944854	0.0118127	1.2584e-15	63.9776
ANXA2	rs76472852	G	A	0.04781	-0.122229	0.0211535	7.5504e-09	33.3876
ANXA2	rs79120050	T	C	0.1295	-0.139948	0.0118936	5.7879e-32	138.455
ANXA2	rs8025148	C	A	0.24	0.0520848	0.00937772	2.7921e-08	30.848
ANXA2	rs8031821	C	T	0.508	0.0841402	0.0087305	5.5578e-22	92.8814
ANXA2	rs8037444	T	C	0.4114	-0.047303	0.00808862	4.9692e-09	34.2003
ANXA2	rs972531	C	T	0.4084	0.0644313	0.0080818	1.5587e-15	63.5592
ANXA2	rs9920823	T	G	0.1464	-0.087861	0.0112962	7.368e-15	60.4957
CCDC152	rs10041130	A	T	0.2908	-0.109316	0.0107432	2.5482e-24	103.539
CCDC152	rs10512806	A	G	0.1165	0.10751	0.0152071	1.5538e-12	49.9807
CCDC152	rs1054428	C	T	0.3337	-0.0760075	0.0104136	2.8991e-13	53.2739
CCDC152	rs10941565	G	A	0.3715	-0.11279	0.0104756	4.928e-27	115.926
CCDC152	rs111308174	T	C	0.246	-0.0882171	0.0114204	1.1221e-14	59.6679
CCDC152	rs111842215	G	T	0.01494	0.350381	0.055307	2.3734e-10	40.1348
CCDC152	rs112446830	A	C	0.09462	-0.110089	0.0168018	5.662e-11	42.9313
CCDC152	rs114112011	T	G	0.01295	0.316178	0.0500875	2.7474e-10	39.8477
CCDC152	rs114546810	A	G	0.04283	0.283835	0.0263305	4.2975e-27	116.202
CCDC152	rs115472340	C	T	0.01693	0.348696	0.0483857	5.7366e-13	51.9351
CCDC152	rs115809205	A	C	0.03884	0.167078	0.0267261	4.0679e-10	39.0813
CCDC152	rs12189115	A	G	0.1096	0.125648	0.0157448	1.461e-15	63.6852
CCDC152	rs12515939	T	G	0.09064	0.125771	0.018302	6.3397e-12	47.2244
CCDC152	rs12655096	C	T	0.2092	-0.0699311	0.0119953	5.5427e-09	33.9877
CCDC152	rs13162569	G	A	0.03287	-0.1805	0.0287113	3.2408e-10	39.5226
CCDC152	rs145712863	T	C	0.0259	0.557722	0.0313179	6.1041e-71	317.139
CCDC152	rs146689548	C	T	0.01096	0.514265	0.0718217	8.0559e-13	51.2699
CCDC152	rs148045357	T	C	0.02291	0.242545	0.0345147	2.1072e-12	49.3829
CCDC152	rs148274383	A	C	0.03386	0.174113	0.0317573	4.1959e-08	30.0589
CCDC152	rs151276199	A	G	0.01195	0.363437	0.0523165	3.7366e-12	48.2594
CCDC152	rs17240372	G	A	0.4213	0.0733007	0.0100132	2.4723e-13	53.5883
CCDC152	rs17619781	T	C	0.2082	0.10161	0.0119834	2.2675e-17	71.8968
CCDC152	rs181298866	A	G	0.01195	0.291179	0.0491301	3.0927e-09	35.1258
CCDC152	rs182501837	C	T	0.01096	0.400107	0.0577555	4.2865e-12	47.9916
CCDC152	rs1876654	C	T	0.254	-0.083509	0.0112026	9.0278e-14	55.5681
CCDC152	rs28918069	T	C	0.03088	0.308964	0.0298955	4.9146e-25	106.808
CCDC152	rs2972781	C	T	0.0249	-0.193724	0.0343548	1.7104e-08	31.7972
CCDC152	rs34394309	C	A	0.4442	0.163848	0.00986958	6.8311e-62	275.603
CCDC152	rs35520000	T	G	0.3875	0.0984977	0.00998709	6.0584e-23	97.2689
CCDC152	rs35806144	C	T	0.1972	0.118071	0.0124613	2.6727e-21	89.7756
CCDC152	rs4292454	C	T	0.4582	-0.103675	0.0100748	7.753e-25	105.896
CCDC152	rs55670827	A	C	0.05777	-0.137378	0.0219461	3.8498e-10	39.1851
CCDC152	rs55681913	C	T	0.1046	0.326658	0.0160682	7.0661e-92	413.289
CCDC152	rs55828406	T	C	0.03785	0.319958	0.0263448	6.1132e-34	147.501
CCDC152	rs55928305	G	A	0.2908	0.41988	0.0107439	0	1527.3
CCDC152	rs60301772	A	G	0.1633	0.132881	0.0131641	5.8727e-24	101.893
CCDC152	rs62370649	T	C	0.05876	-0.146729	0.0213474	6.2689e-12	47.2436
CCDC152	rs62370948	T	C	0.01793	0.371449	0.0398132	1.0627e-20	87.0452
CCDC152	rs62371988	C	T	0.24	-0.0825761	0.0116093	1.1355e-12	50.5933
CCDC152	rs62372093	C	T	0.08765	0.134095	0.018581	5.3225e-13	52.0822
CCDC152	rs71627550	G	A	0.04084	-0.178375	0.0251711	1.3745e-12	50.2185
CCDC152	rs722677	G	A	0.4233	-0.28712	0.00987448	7.0143e-186	845.472
CCDC152	rs72754961	C	G	0.06275	-0.148905	0.0224648	3.3889e-11	43.9357
CCDC152	rs72757019	T	G	0.07769	-0.158953	0.0185225	9.3562e-18	73.6439
CCDC152	rs73751222	T	C	0.01295	0.424145	0.0468979	1.5132e-19	81.7939
CCDC152	rs75407891	C	A	0.01992	0.322546	0.0360431	3.5937e-19	80.0828
CCDC152	rs779850	T	C	0.1793	0.0928928	0.0126837	2.4105e-13	53.638
CCDC152	rs79573222	G	A	0.01793	0.334385	0.0448617	9.0827e-14	55.5576
CCDC152	rs79798853	T	C	0.07271	0.143768	0.018939	3.1745e-14	57.6248
CCDC152	rs80153471	C	T	0.02789	0.29235	0.0314088	1.3051e-20	86.637
CCDC152	rs929828	T	A	0.262	-0.0877659	0.0118691	1.4183e-13	54.6786
CHI3L1	rs10920549	G	T	0.0747	0.104654	0.017845	4.5076e-09	34.3935
CHI3L1	rs10920573	T	C	0.3805	-0.0523423	0.00906517	7.732e-09	33.3391
CHI3L1	rs114604637	T	C	0.03386	-0.151379	0.0268221	1.6614e-08	31.8525
CHI3L1	rs115244097	A	G	0.03287	-0.166373	0.0272206	9.839e-10	37.3565
CHI3L1	rs115802062	T	C	0.02689	-0.1846	0.0310936	2.9028e-09	35.2468
CHI3L1	rs11588424	T	C	0.01295	-0.584649	0.0673287	3.8344e-18	75.4032
CHI3L1	rs12123883	C	T	0.07271	0.201622	0.0179057	2.0676e-29	126.792
CHI3L1	rs12125460	C	T	0.2371	0.0580145	0.0103742	2.2447e-08	31.2727
CHI3L1	rs12145010	A	G	0.03685	0.133301	0.0233619	1.158e-08	32.5573
CHI3L1	rs12566249	C	G	0.06474	0.164552	0.0180422	7.4986e-20	83.1817
CHI3L1	rs12724763	C	T	0.05578	-0.237385	0.0193449	1.29e-34	150.582
CHI3L1	rs1340239	A	G	0.04382	-0.270694	0.0216888	9.5027e-36	155.77
CHI3L1	rs138360992	T	C	0.01394	0.422626	0.0580108	3.2119e-13	53.0756
CHI3L1	rs138791347	T	C	0.01992	0.264936	0.0370431	8.5523e-13	51.1525
CHI3L1	rs141464605	A	G	0.03287	0.237189	0.0261567	1.2122e-19	82.2286
CHI3L1	rs147734283	G	A	0.01096	-0.905258	0.137239	4.2183e-11	43.5099
CHI3L1	rs148541330	G	A	0.01096	0.352943	0.055774	2.4836e-10	40.0448
CHI3L1	rs16850310	A	G	0.02888	-0.165418	0.0299312	3.265e-08	30.5433
CHI3L1	rs17511046	T	C	0.07271	-0.438187	0.0185989	9.9148e-123	555.064
CHI3L1	rs17534048	G	C	0.4114	0.0502471	0.00910176	3.3784e-08	30.477
CHI3L1	rs181499059	T	C	0.03287	-0.24845	0.028276	1.5388e-18	77.2043
CHI3L1	rs1845466	G	T	0.256	-0.0581843	0.0100848	7.946e-09	33.2871
CHI3L1	rs2071580	T	C	0.01594	-0.508941	0.0393719	3.186e-38	167.094
CHI3L1	rs2298261	C	T	0.04183	-0.140696	0.0219841	1.5538e-10	40.9587
CHI3L1	rs2364573	T	C	0.01096	-0.423773	0.0686828	6.829e-10	38.0689
CHI3L1	rs2486064	T	C	0.3775	-0.385491	0.00907917	0	1802.75
CHI3L1	rs2486933	A	T	0.4114	-0.0658371	0.00896487	2.073e-13	53.9329
CHI3L1	rs2486948	G	A	0.1404	-0.0754578	0.012669	2.5817e-09	35.4751
CHI3L1	rs2486958	A	C	0.496	-0.22307	0.00880274	1.1236e-141	642.166
CHI3L1	rs2788529	A	G	0.3994	-0.222995	0.00898623	6.1145e-136	615.794
CHI3L1	rs35534609	A	C	0.02191	-0.721561	0.0304432	3.4385e-124	561.78
CHI3L1	rs3737878	T	G	0.01096	-0.329394	0.0601216	4.2774e-08	30.0172
CHI3L1	rs3766537	T	G	0.2012	0.230309	0.0110056	3.0789e-97	437.923
CHI3L1	rs3820224	T	C	0.1066	0.0842594	0.0143535	4.3527e-09	34.4604
CHI3L1	rs3936069	A	C	0.03287	-0.18605	0.0278806	2.5028e-11	44.5303
CHI3L1	rs4950877	A	G	0.4572	-0.068437	0.00889174	1.3952e-14	59.2392
CHI3L1	rs4950928	G	C	0.1803	-0.930595	0.0115697	0	6469.58
CHI3L1	rs4950930	A	G	0.05876	0.267295	0.0205998	1.6827e-38	168.366
CHI3L1	rs55768624	C	T	0.04781	0.168054	0.0250293	1.891e-11	45.0818
CHI3L1	rs57229101	G	A	0.08665	0.204783	0.0166769	1.1686e-34	150.784
CHI3L1	rs60036187	A	G	0.1285	0.0787668	0.0131519	2.1114e-09	35.8681
CHI3L1	rs61821092	G	T	0.1225	0.0833597	0.0147299	1.5226e-08	32.0265
CHI3L1	rs61822683	A	G	0.07869	-0.102354	0.0173918	3.9757e-09	34.6356
CHI3L1	rs6427993	T	C	0.03586	-0.234557	0.0238223	7.1185e-23	96.9457
CHI3L1	rs6427994	A	C	0.0239	-0.271321	0.029069	1.0214e-20	87.118
CHI3L1	rs6671900	T	C	0.1763	-0.0838175	0.0116833	7.2731e-13	51.4677
CHI3L1	rs6677137	C	T	0.4004	-0.171534	0.00898335	2.7892e-81	364.604
CHI3L1	rs72739564	A	G	0.0488	0.225012	0.0231876	2.9047e-22	94.1676
CHI3L1	rs72748790	G	T	0.02092	0.26241	0.0458759	1.0652e-08	32.7184
CHI3L1	rs74969659	A	G	0.08765	0.273183	0.0161549	3.7842e-64	285.958
CHI3L1	rs7514834	G	A	0.3685	0.067524	0.00939935	6.78e-13	51.6084
CHI3L1	rs76492247	A	G	0.04681	0.20442	0.0237301	7.0309e-18	74.2079
CHI3L1	rs76499133	T	C	0.02988	-0.744875	0.0290263	3.0903e-145	658.543
CHI3L1	rs76830295	C	T	0.07171	0.14859	0.0175427	2.4497e-17	71.7443
CHI3L1	rs77190654	T	C	0.01594	0.493813	0.0379704	1.146e-38	169.135
CHI3L1	rs782800	G	A	0.4143	0.0594122	0.00899217	3.9219e-11	43.6538
CHI3L1	rs79483487	A	C	0.01295	0.38326	0.0458923	6.7573e-17	69.7442
CHI3L1	rs872129	G	A	0.08765	-0.0922361	0.0155639	3.0965e-09	35.121
CHI3L1	rs879446	T	C	0.4373	0.0541027	0.0088725	1.0767e-09	37.1832
CHI3L1	rs884209	G	A	0.4612	-0.428348	0.00882909	0	2353.76
CHI3L1	rs903359	T	G	0.07968	-0.174815	0.0163575	1.1685e-26	114.216
CHI3L1	rs946260	G	A	0.04681	-0.466578	0.0222675	1.747e-97	439.041
CNR1	rs10944384	G	A	0.4323	-0.0709651	0.00811549	2.242e-18	76.4645
CNR1	rs112350747	A	G	0.01195	0.371742	0.0395731	5.7984e-21	88.2435
CNR1	rs117008318	T	C	0.01594	0.231132	0.0350067	4.0455e-11	43.593
CNR1	rs11757134	T	C	0.07869	-0.115229	0.0149313	1.1873e-14	59.5567
CNR1	rs117950665	T	C	0.02789	-0.149727	0.0257631	6.1805e-09	33.7759
CNR1	rs12192984	C	T	0.02291	-0.153222	0.0279991	4.4348e-08	29.9472
CNR1	rs12193876	T	C	0.1942	-0.0834035	0.0101655	2.3136e-16	67.3155
CNR1	rs12202649	A	T	0.3984	-0.0536171	0.00822739	7.1727e-11	42.47
CNR1	rs12529917	A	G	0.03187	0.249553	0.0243947	1.4612e-24	104.649
CNR1	rs12664484	A	C	0.3098	-0.186777	0.00871073	5.4e-102	459.768
CNR1	rs1324070	T	A	0.3597	0.330232	0.00846325	0	1522.52
CNR1	rs1324962	T	C	0.2928	0.0662958	0.00883508	6.2089e-14	56.3055
CNR1	rs1325003	G	A	0.1165	0.324102	0.012555	6.0799e-147	666.394
CNR1	rs1359430	C	T	0.2092	-0.142648	0.00990288	4.8271e-47	207.495
CNR1	rs140568063	A	G	0.03187	0.159347	0.0246721	1.0582e-10	41.7135
CNR1	rs142978388	A	G	0.03586	0.268938	0.0231899	4.2578e-31	134.495
CNR1	rs143078334	A	C	0.02988	-0.209332	0.0245442	1.4787e-17	72.7404
CNR1	rs146211076	C	T	0.03586	-0.189059	0.0228277	1.2112e-16	68.5915
CNR1	rs16880525	C	T	0.1484	-0.131856	0.0113696	4.2479e-31	134.495
CNR1	rs1923413	A	G	0.4781	-0.0530418	0.00809242	5.5791e-11	42.9615
CNR1	rs2013277	C	A	0.3287	0.0708026	0.00860446	1.8973e-16	67.7099
CNR1	rs2610743	C	T	0.4502	-0.135899	0.00808081	1.8136e-63	282.828
CNR1	rs2610768	C	T	0.1683	-0.0915587	0.0107457	1.5873e-17	72.5989
CNR1	rs2757720	T	C	0.1773	0.094266	0.0105265	3.3974e-19	80.1938
CNR1	rs34218809	T	C	0.03287	0.163068	0.0239703	1.0261e-11	46.2794
CNR1	rs35482563	C	T	0.0259	0.158493	0.0261833	1.4217e-09	36.6412
CNR1	rs4706316	C	T	0.3526	-0.191922	0.00841458	3.7844e-115	520.219
CNR1	rs4706322	A	C	0.2082	-0.0755964	0.0100103	4.2862e-14	57.0312
CNR1	rs58786048	A	G	0.07968	-0.129619	0.0148479	2.5512e-18	76.2094
CNR1	rs61444148	C	A	0.1384	0.0848112	0.0117047	4.2989e-13	52.5031
CNR1	rs62431499	C	T	0.06773	0.108699	0.016029	1.1918e-11	45.9874
CNR1	rs6650989	A	C	0.2888	0.118655	0.00892643	2.5623e-40	176.691
CNR1	rs6931165	G	A	0.5229	-0.0904885	0.00804907	2.53e-29	126.385
CNR1	rs6935350	T	C	0.0747	0.210069	0.0153203	8.6528e-43	188.013
CNR1	rs72907491	G	A	0.1076	0.179642	0.013109	9.6613e-43	187.791
CNR1	rs72918201	C	T	0.2141	0.0736069	0.0100107	1.941e-13	54.0637
CNR1	rs73484351	T	G	0.08665	-0.170741	0.0143674	1.4334e-32	141.227
CNR1	rs7382639	G	A	0.2141	-0.0656123	0.00981985	2.3635e-11	44.6438
CNR1	rs75394903	C	A	0.05378	-0.15132	0.0179754	3.8166e-17	70.8661
CNR1	rs76183523	T	C	0.0239	0.17217	0.0281871	1.0089e-09	37.3089
CNR1	rs76644707	T	G	0.03884	0.13124	0.0211619	5.5892e-10	38.4611
CNR1	rs7761067	T	C	0.2888	0.10878	0.00893653	4.3607e-34	148.17
CNR1	rs7763299	A	G	0.2122	-0.104147	0.00983285	3.2528e-26	112.184
CNR1	rs7769951	T	C	0.09462	0.120659	0.013837	2.782e-18	76.0384
CNR1	rs79140485	T	G	0.02689	0.203077	0.0253251	1.0678e-15	64.3012
CNR1	rs884647	A	G	0.3386	-0.0481467	0.00849582	1.4515e-08	32.116
CNR1	rs9344789	C	T	0.2261	-0.105198	0.0105696	2.4469e-23	99.0602
CNR1	rs9450931	T	A	0.07769	-0.101317	0.0150474	1.6597e-11	45.336
CNR1	rs9689465	T	C	0.4562	-0.0476436	0.00816011	5.2578e-09	34.0892
CYP1B1	rs10174386	G	C	0.3347	0.0954888	0.00843436	1.0305e-29	128.174
CYP1B1	rs10177020	A	G	0.1116	0.12477	0.0129761	6.8841e-22	92.4559
CYP1B1	rs10193252	A	G	0.2002	-0.113564	0.00996933	4.6151e-30	129.762
CYP1B1	rs10211237	A	G	0.2311	0.244102	0.0094732	2.0471e-146	663.969
CYP1B1	rs10495875	A	G	0.08068	-0.0796856	0.0145864	4.6815e-08	29.8444
CYP1B1	rs113136024	C	T	0.01195	0.592257	0.0510377	3.9234e-31	134.66
CYP1B1	rs113750413	G	A	0.03984	0.397379	0.0209307	2.2521e-80	360.449
CYP1B1	rs114852618	G	A	0.0498	-0.109164	0.0187852	6.2027e-09	33.77
CYP1B1	rs115543156	A	G	0.02988	-0.357064	0.0238182	8.3573e-51	224.736
CYP1B1	rs115671126	T	C	0.01096	0.337395	0.0547622	7.2287e-10	37.9592
CYP1B1	rs116283450	G	T	0.04382	0.112706	0.0206517	4.8316e-08	29.7843
CYP1B1	rs116356161	G	T	0.01096	-0.432947	0.0571087	3.4237e-14	57.4731
CYP1B1	rs116593670	A	G	0.01992	-0.448489	0.0296449	1.0459e-51	228.878
CYP1B1	rs11678798	A	C	0.2888	0.048672	0.00887559	4.1676e-08	30.0721
CYP1B1	rs116810934	T	C	0.0259	-0.366563	0.0260018	3.9179e-45	198.742
CYP1B1	rs11690818	T	C	0.03884	0.150887	0.0228167	3.7712e-11	43.7318
CYP1B1	rs11895937	A	C	0.3665	0.0995923	0.00825971	1.7729e-33	145.386
CYP1B1	rs11896019	C	T	0.1265	0.0820687	0.0125624	6.4551e-11	42.6788
CYP1B1	rs12463523	A	C	0.238	-0.0936974	0.00934535	1.1693e-23	100.523
CYP1B1	rs12469089	A	G	0.3177	0.0777497	0.00854815	9.4239e-20	82.7281
CYP1B1	rs12712595	G	A	0.3416	0.101843	0.00839278	6.9417e-34	147.249
CYP1B1	rs12998921	T	G	0.2072	-0.0582231	0.00981955	3.0404e-09	35.1566
CYP1B1	rs13395496	C	T	0.08167	0.27197	0.0145326	3.7927e-78	350.229
CYP1B1	rs13399248	A	G	0.3845	0.0668965	0.00821975	4.0054e-16	66.2352
CYP1B1	rs138414783	C	A	0.02191	-0.218013	0.0295278	1.543e-13	54.5131
CYP1B1	rs139964478	A	G	0.02888	-0.140851	0.0250495	1.8767e-08	31.617
CYP1B1	rs148907661	C	T	0.01295	0.258637	0.0472526	4.4148e-08	29.9592
CYP1B1	rs149140627	A	G	0.01594	0.252994	0.0422121	2.055e-09	35.9208
CYP1B1	rs151313	A	T	0.3078	0.23062	0.0086222	1.3381e-157	715.413
CYP1B1	rs162332	A	G	0.4094	-0.0977852	0.00809487	1.3472e-33	145.924
CYP1B1	rs163077	T	C	0.2799	-0.117176	0.00884845	4.9795e-40	175.366
CYP1B1	rs17412829	A	C	0.06275	-0.342353	0.0170798	2.2589e-89	401.774
CYP1B1	rs17419893	G	A	0.03187	-0.463343	0.0233548	1.3607e-87	393.598
CYP1B1	rs183176024	T	C	0.01394	-0.241164	0.0441741	4.7721e-08	29.805
CYP1B1	rs1838790	C	A	0.1255	0.0725515	0.0120788	1.8969e-09	36.078
CYP1B1	rs193103	C	T	0.2719	-0.210264	0.00892822	1.2377e-122	554.626
CYP1B1	rs2084420	A	G	0.1016	0.156611	0.0131491	1.0473e-32	141.858
CYP1B1	rs2163454	C	A	0.3825	0.162009	0.00818919	4.1547e-87	391.379
CYP1B1	rs232607	A	G	0.252	-0.20081	0.00916664	2.2376e-106	479.899
CYP1B1	rs2432673	T	C	0.2809	0.112012	0.0088405	8.6494e-37	160.537
CYP1B1	rs2707225	G	T	0.1424	-0.113431	0.0113676	1.8912e-23	99.5705
CYP1B1	rs2707226	T	G	0.3914	-0.0576213	0.00815427	1.59e-12	49.934
CYP1B1	rs3108662	G	A	0.05478	-0.101908	0.0175822	6.7834e-09	33.5948
CYP1B1	rs35656614	C	T	0.1604	-0.0781203	0.0108467	5.9249e-13	51.8717
CYP1B1	rs3795980	T	G	0.1255	0.456212	0.0119912	0	1447.46
CYP1B1	rs4143265	G	A	0.1504	-0.0899125	0.0111131	5.9274e-16	65.4594
CYP1B1	rs4265996	C	A	0.3755	-0.0563649	0.00820379	6.3843e-12	47.2051
CYP1B1	rs450175	C	A	0.4841	0.251135	0.00796489	3.3503e-218	994.16
CYP1B1	rs4670872	G	A	0.2301	-0.0783087	0.00948759	1.5344e-16	68.1252
CYP1B1	rs55714041	C	T	0.3456	-0.124394	0.00840543	1.4824e-49	219.016
CYP1B1	rs55916400	G	A	0.2251	-0.156316	0.00956139	4.4363e-60	267.28
CYP1B1	rs58725926	C	T	0.02092	-0.66514	0.0294125	3.1417e-113	511.402
CYP1B1	rs59253245	A	G	0.08466	-0.118388	0.0142704	1.0749e-16	68.8253
CYP1B1	rs60984744	A	T	0.03586	-0.333961	0.0218094	6.2801e-53	234.479
CYP1B1	rs62133864	A	T	0.02988	-0.266867	0.0346847	1.4238e-14	59.1992
CYP1B1	rs62134013	A	G	0.02689	0.191819	0.0268744	9.4975e-13	50.9453
CYP1B1	rs62135788	A	G	0.1205	-0.0796289	0.0123331	1.0708e-10	41.6864
CYP1B1	rs66675936	T	G	0.03785	-0.149347	0.0217052	5.9517e-12	47.344
CYP1B1	rs6716296	A	G	0.3635	-0.0624294	0.00825874	4.0556e-14	57.1415
CYP1B1	rs6724552	A	G	0.09363	-0.144517	0.0137452	7.4309e-26	110.544
CYP1B1	rs6734538	T	A	0.239	-0.0545004	0.00938076	6.2548e-09	33.7538
CYP1B1	rs6739999	G	A	0.04781	0.112835	0.0186191	1.3612e-09	36.726
CYP1B1	rs6751231	C	T	0.05478	-0.584521	0.0174577	8.7528e-246	1121.05
CYP1B1	rs6754190	C	T	0.2151	-0.109757	0.00966802	7.199e-30	128.882
CYP1B1	rs72787013	A	G	0.01096	-0.23899	0.0428444	2.4302e-08	31.1152
CYP1B1	rs72787065	G	A	0.01394	0.353679	0.0370457	1.3351e-21	91.1471
CYP1B1	rs72791122	A	G	0.03984	0.4016	0.0214889	6.1301e-78	349.268
CYP1B1	rs73926976	A	G	0.06972	-0.283168	0.0159863	3.3049e-70	313.757
CYP1B1	rs73930007	C	T	0.01594	-1.22243	0.0377702	8.4796e-230	1047.49
CYP1B1	rs74693843	G	A	0.0239	-0.174127	0.0291334	2.2728e-09	35.7233
CYP1B1	rs75083269	G	T	0.01992	-0.229365	0.031373	2.6516e-13	53.4493
CYP1B1	rs7557493	C	A	0.1653	-0.111267	0.0106946	2.3724e-25	108.245
CYP1B1	rs7599257	G	A	0.503	-0.13358	0.00796139	3.4999e-63	281.518
CYP1B1	rs76639733	A	G	0.01992	0.354995	0.0312997	8.1452e-30	128.636
CYP1B1	rs77068331	G	A	0.01992	-0.246612	0.0289807	1.7453e-17	72.4116
CYP1B1	rs77578088	C	A	0.06873	-0.247826	0.0161815	6.0154e-53	234.561
CYP1B1	rs77597484	A	G	0.0259	0.362165	0.0262396	2.4719e-43	190.501
CYP1B1	rs79616015	A	G	0.01096	-1.04987	0.0532254	1.3156e-86	389.072
CYP1B1	rs79854354	C	T	0.01494	0.277205	0.0397382	3.0414e-12	48.6618
CYP1B1	rs875653	T	C	0.1653	0.189861	0.0106946	1.6339e-70	315.169
CYP1B1	rs885403	T	C	0.1195	-0.0716262	0.0123107	5.9414e-09	33.8515
DDIT4	rs12778560	G	T	0.3616	-0.0769959	0.0086847	7.5957e-19	78.6006
DDIT4	rs3829180	C	T	0.02689	-0.14488	0.024702	4.4859e-09	34.3994
DDIT4	rs7073342	T	C	0.4572	0.0498154	0.00797429	4.1895e-10	39.025
DLL1	rs1028488	T	G	0.4831	-0.130801	0.00920068	7.228e-46	202.106
DLL1	rs1033583	G	T	0.3257	-0.104543	0.00955378	7.2102e-28	119.74
DLL1	rs1109616	A	G	0.499	-0.0964404	0.0081254	1.711e-32	140.873
DLL1	rs111373631	A	G	0.4509	-0.0622819	0.0105162	3.1689e-09	35.076
DLL1	rs111825226	G	A	0.0747	0.140066	0.0173568	7.0413e-16	65.1217
DLL1	rs112187434	T	C	0.02191	0.345399	0.0290251	1.1863e-32	141.61
DLL1	rs113637070	C	T	0.0757	-0.275038	0.0176376	7.9966e-55	243.167
DLL1	rs116350095	T	C	0.1145	0.16218	0.0125671	4.2182e-38	166.542
DLL1	rs116917138	T	C	0.02291	-0.52082	0.0317978	2.6926e-60	268.275
DLL1	rs117418769	G	A	0.02191	-0.220464	0.0321385	6.8957e-12	47.0569
DLL1	rs11752880	G	A	0.08367	-0.110338	0.0144484	2.2269e-14	58.3192
DLL1	rs11753095	G	A	0.3058	0.0907022	0.00876858	4.4647e-25	106.998
DLL1	rs11756249	T	C	0.0996	-0.079531	0.0133798	2.7781e-09	35.3323
DLL1	rs117637904	T	C	0.06673	-0.14815	0.0173726	1.489e-17	72.7234
DLL1	rs11964915	T	C	0.3625	-0.113496	0.00832255	2.4062e-42	185.973
DLL1	rs11970627	C	T	0.07968	-0.13077	0.0150565	3.7741e-18	75.4344
DLL1	rs12200643	A	G	0.01295	0.28703	0.0455249	2.8857e-10	39.7518
DLL1	rs13193455	A	G	0.3287	0.0587798	0.00845802	3.6684e-12	48.2969
DLL1	rs13201265	G	A	0.2261	0.0881197	0.00959826	4.287e-20	84.2871
DLL1	rs138757877	T	G	0.02888	-0.282826	0.0330798	1.2309e-17	73.0991
DLL1	rs144725686	G	A	0.2141	-0.114272	0.0158116	4.9305e-13	52.231
DLL1	rs144730584	A	G	0.0249	-0.456498	0.0311654	1.3956e-48	214.552
DLL1	rs148729863	T	C	0.03884	0.365791	0.0225377	3.0946e-59	263.419
DLL1	rs149726070	C	T	0.01394	0.325485	0.041952	8.6008e-15	60.1943
DLL1	rs16901407	C	A	0.06574	-0.171621	0.0162438	4.3113e-26	111.626
DLL1	rs17860724	A	G	0.01195	-0.309513	0.047316	6.0864e-11	42.7899
DLL1	rs1979746	T	C	0.2291	0.0674566	0.00946985	1.0545e-12	50.7414
DLL1	rs2103816	T	A	0.3028	-0.278523	0.00906812	3.6335e-207	943.381
DLL1	rs2180052	A	G	0.1534	-0.258783	0.0110233	7.1744e-122	551.118
DLL1	rs2273215	A	G	0.4303	-0.105903	0.00928433	3.8669e-30	130.111
DLL1	rs2738821	C	T	0.3894	-0.219035	0.00836192	3.078e-151	686.141
DLL1	rs2747759	T	C	0.06574	-0.160487	0.0163327	8.6834e-23	96.5522
DLL1	rs28713373	A	G	0.1235	-0.105602	0.0121614	3.8344e-18	75.4014
DLL1	rs2983209	T	C	0.01693	-0.411201	0.0447556	4.0096e-20	84.4138
DLL1	rs2983210	C	T	0.1554	0.100912	0.0141527	1.0037e-12	50.8398
DLL1	rs3012435	A	G	0.3137	-0.0563565	0.00988849	1.2023e-08	32.4809
DLL1	rs3013253	T	C	0.1484	-0.0980678	0.0111956	1.9594e-18	76.7288
DLL1	rs3013297	A	G	0.3745	-0.0928539	0.00901275	6.8582e-25	106.142
DLL1	rs3124923	A	G	0.4024	-0.0826847	0.0103358	1.2442e-15	63.9968
DLL1	rs34982747	C	T	0.07271	0.350294	0.015408	2.0475e-114	516.862
DLL1	rs4574615	T	C	0.4701	0.0822673	0.00798565	6.9155e-25	106.129
DLL1	rs4710723	T	C	0.4353	0.0520047	0.00801428	8.6408e-11	42.1071
DLL1	rs4710782	C	G	0.3137	0.0961351	0.00967241	2.8164e-23	98.7857
DLL1	rs4710871	A	T	0.2122	-0.102524	0.0098381	1.9843e-25	108.599
DLL1	rs55713681	A	G	0.1484	0.382273	0.0112537	6.4821e-253	1153.87
DLL1	rs56959248	A	G	0.06175	-0.136534	0.0187702	3.49e-13	52.9111
DLL1	rs60612772	A	G	0.3177	-0.0792292	0.008577	2.5209e-20	85.3296
DLL1	rs60736965	G	A	0.2082	-0.13911	0.0120466	7.5734e-31	133.349
DLL1	rs61101253	T	C	0.07769	0.114601	0.0179215	1.6097e-10	40.8909
DLL1	rs61511089	T	C	0.0498	-0.102333	0.0183579	2.4838e-08	31.0728
DLL1	rs62422654	C	T	0.1464	-0.131556	0.012117	1.8431e-27	117.877
DLL1	rs62428586	T	G	0.4373	0.30697	0.00800823	0	1469.33
DLL1	rs67731362	C	T	0.1434	-0.144068	0.0113562	7.0346e-37	160.942
DLL1	rs6918958	T	C	0.3207	0.0659319	0.00860933	1.8885e-14	58.648
DLL1	rs728000	A	G	0.1514	0.0999971	0.0127555	4.527e-15	61.4578
DLL1	rs73026487	C	T	0.2032	0.0580075	0.0101328	1.0368e-08	32.7722
DLL1	rs730295	A	G	0.2191	-0.0660076	0.0110601	2.3989e-09	35.6182
DLL1	rs73030310	G	A	0.03287	0.429929	0.0261703	1.2057e-60	269.882
DLL1	rs75118158	T	C	0.03586	-0.209149	0.0215156	2.4536e-22	94.494
DLL1	rs760492	A	G	0.0747	-0.395514	0.0151801	1.1808e-149	678.853
DLL1	rs76496009	G	C	0.0498	-0.150444	0.0183576	2.4976e-16	67.1613
DLL1	rs77229098	A	G	0.1235	0.11612	0.0128752	1.9016e-19	81.3406
DLL1	rs77470762	A	G	0.1026	0.136139	0.013396	2.918e-24	103.278
DLL1	rs7753099	A	C	0.4622	-0.0611294	0.00800952	2.3078e-14	58.249
DLL1	rs7763013	G	A	0.3376	0.113555	0.00965383	6.0832e-32	138.361
DLL1	rs78605788	A	G	0.06175	-0.109724	0.0173746	2.6981e-10	39.8818
DLL1	rs80188454	A	G	0.01295	0.508459	0.05849	3.5299e-18	75.57
DLL1	rs80283943	A	G	0.02291	-0.206522	0.0291315	1.3469e-12	50.2582
DLL1	rs924043	T	C	0.1454	-0.129603	0.0118777	1.0145e-27	119.061
DLL1	rs9295405	C	A	0.1922	-0.138265	0.0100818	8.3023e-43	188.085
DLL1	rs9295413	G	A	0.2958	-0.202493	0.00870398	1.0171e-119	541.232
DLL1	rs9348274	G	T	0.3645	0.0681644	0.00826917	1.6766e-16	67.9503
DLL1	rs9348305	A	G	0.1962	0.0676261	0.0114958	4.0387e-09	34.6062
DLL1	rs9348306	C	A	0.1006	-0.119989	0.0132757	1.5898e-19	81.6909
DLL1	rs9356650	C	T	0.2211	-0.108414	0.0106832	3.3753e-24	102.984
DLL1	rs9366217	A	G	0.06175	-0.154128	0.0165935	1.5633e-20	86.2762
DLL1	rs9366235	T	C	0.09462	0.0987094	0.0152066	8.5155e-11	42.1357
DLL1	rs9366241	T	C	0.04283	0.224129	0.020235	1.6367e-28	122.684
DLL1	rs9459971	G	A	0.248	0.0724089	0.00926525	5.4963e-15	61.0758
DLL1	rs9459994	T	C	0.08267	-0.124801	0.0144521	5.842e-18	74.5719
DLL1	rs9460023	A	C	0.261	-0.0912854	0.00909262	1.0209e-23	100.792
DLL1	rs9460087	A	G	0.257	0.0749473	0.0106597	2.0535e-12	49.4336
DLL1	rs9460131	A	G	0.3157	0.0908201	0.0104392	3.3247e-18	75.6883
DLL1	rs9460170	G	A	0.2749	-0.275539	0.00891419	8.7121e-210	955.44
DLL1	rs9460183	A	C	0.2819	0.108241	0.010236	3.9084e-26	111.822
DLL1	rs9460207	C	T	0.4651	0.0980845	0.00796445	7.5029e-35	151.667
DLL1	rs9800836	A	C	0.1643	0.184176	0.0107773	1.7861e-65	292.044
ECRG4	rs10191073	G	A	0.07869	0.0894054	0.0148309	1.658e-09	36.3404
ECRG4	rs10193236	C	T	0.3954	-0.0569751	0.0081248	2.3393e-12	49.1752
ECRG4	rs11124082	T	C	0.1046	-0.168133	0.0130062	3.153e-38	167.112
ECRG4	rs112286340	T	C	0.3127	0.119271	0.0086767	5.3824e-43	188.955
ECRG4	rs113492251	T	C	0.02789	-0.156195	0.0246972	2.5422e-10	39.998
ECRG4	rs114731578	A	G	0.0259	-0.181507	0.0260798	3.4076e-12	48.4374
ECRG4	rs115345995	G	A	0.01096	-0.347201	0.0431103	8.0131e-16	64.8637
ECRG4	rs116440620	A	G	0.04482	-0.138095	0.0203134	1.0593e-11	46.2155
ECRG4	rs11693065	A	G	0.4791	0.0694143	0.00795197	2.5648e-18	76.1989
ECRG4	rs12470307	A	G	0.4432	0.060738	0.00799679	3.0732e-14	57.6886
ECRG4	rs12475901	A	G	0.1843	-0.103053	0.0102992	1.4344e-23	100.118
ECRG4	rs12611506	T	C	0.1673	0.0880705	0.0117871	7.9105e-14	55.8278
ECRG4	rs12620646	C	T	0.2869	0.108628	0.00879931	5.1834e-35	152.401
ECRG4	rs12992944	T	G	0.3735	0.0563422	0.00821219	6.8476e-12	47.0706
ECRG4	rs13014521	C	G	0.1255	-0.433466	0.0120788	4.9433e-282	1287.83
ECRG4	rs13018533	C	T	0.03486	0.164104	0.0227297	5.2141e-13	52.1255
ECRG4	rs13413274	T	C	0.4472	-0.108413	0.00870335	1.2874e-35	155.164
ECRG4	rs140644344	A	C	0.0249	-0.304423	0.0263319	6.4797e-31	133.657
ECRG4	rs147838959	A	G	0.01494	-0.228207	0.0350915	7.8525e-11	42.2916
ECRG4	rs149319511	A	C	0.02191	-0.382757	0.0292751	4.5998e-39	170.943
ECRG4	rs17032271	G	A	0.05279	0.216422	0.01833	3.6e-32	139.405
ECRG4	rs17721404	C	T	0.4402	0.0532788	0.00800246	2.7834e-11	44.3263
ECRG4	rs1869060	T	C	0.3197	0.0760412	0.00851811	4.3772e-19	79.6913
ECRG4	rs190630206	A	G	0.02888	0.142955	0.0245222	5.556e-09	33.9842
ECRG4	rs2377538	A	G	0.1544	0.0945658	0.0110141	9.0206e-18	73.7177
ECRG4	rs2553063	C	T	0.3058	-0.0531652	0.00863857	7.5267e-10	37.8766
ECRG4	rs336501	A	T	0.3327	-0.0694811	0.00844632	1.9325e-16	67.6704
ECRG4	rs34209082	T	C	0.2361	-0.0779676	0.00940298	1.1155e-16	68.7539
ECRG4	rs35083297	A	C	0.1165	-0.116582	0.0126106	2.3524e-20	85.4663
ECRG4	rs35317173	A	G	0.3645	-0.144772	0.00829708	3.5277e-68	304.454
ECRG4	rs3820892	G	T	0.2002	-0.196393	0.00998109	3.422e-86	387.165
ECRG4	rs4851926	A	G	0.3536	0.122106	0.00832443	1.0274e-48	215.162
ECRG4	rs55985207	A	G	0.1444	0.0806964	0.0114439	1.7713e-12	49.7237
ECRG4	rs62152203	G	A	0.02988	0.157861	0.0237628	3.0694e-11	44.1321
ECRG4	rs6543337	G	C	0.1942	0.0948988	0.0101142	6.4366e-21	88.0351
ECRG4	rs6543358	A	T	0.1096	-0.11496	0.0127414	1.8368e-19	81.4055
ECRG4	rs6740778	A	G	0.01892	0.242478	0.0348208	3.3216e-12	48.4917
ECRG4	rs7560684	G	A	0.4223	-0.137576	0.00812874	2.9635e-64	286.442
ECRG4	rs7599703	G	C	0.01129	-0.491316	0.0462537	2.3445e-26	112.831
ECRG4	rs76308548	C	A	0.1454	0.128278	0.0113821	1.8457e-29	127.017
ECRG4	rs77652628	G	A	0.04283	-0.114574	0.0199833	9.8321e-09	32.873
ECRG4	rs79131827	C	T	0.03984	-0.115225	0.0205755	2.141e-08	31.3611
EDN3	rs139152799	G	T	0.05777	-0.175605	0.0177549	4.5728e-23	97.822
EDN3	rs2099001	G	A	0.1922	0.0600197	0.0101006	2.8122e-09	35.3097
EDN3	rs259963	A	C	0.4392	-0.235022	0.00801949	8.5959e-189	858.859
EDN3	rs259986	G	A	0.4273	0.0781527	0.00807238	3.6173e-22	93.7314
EDN3	rs259996	T	C	0.3645	-0.0622173	0.00829708	6.4405e-14	56.2305
EDN3	rs260743	C	T	0.4651	-0.11801	0.00838463	5.4258e-45	198.094
EDN3	rs3026599	T	C	0.05876	0.101076	0.0183528	3.6417e-08	30.3315
EDN3	rs3026627	T	C	0.1464	0.105641	0.0113199	1.037e-20	87.0918
EDN3	rs4812067	C	G	0.1235	0.116595	0.0121618	9.0683e-22	91.9106
EDN3	rs6026778	C	G	0.03187	-0.173827	0.0236942	2.1942e-13	53.8213
EDN3	rs6064760	G	A	0.09861	0.14692	0.0133941	5.3865e-28	120.319
EDN3	rs6070744	C	T	0.1275	-0.105498	0.0119321	9.4358e-19	78.1721
EDN3	rs6123874	A	G	0.2988	0.146446	0.00869447	1.173e-63	283.707
EDN3	rs71321535	A	G	0.01892	-0.222499	0.0320594	3.9099e-12	48.1664
EDN3	rs7270917	T	C	0.09462	0.132453	0.0135724	1.6914e-22	95.2381
EDN3	rs73135120	T	C	0.01195	0.263634	0.0471431	2.2447e-08	31.2727
EDN3	rs73618643	A	G	0.1066	0.082127	0.0130344	2.9611e-10	39.7001
EDN3	rs73618652	T	C	0.1195	0.0786275	0.0123776	2.1198e-10	40.353
EDN3	rs73620742	A	G	0.03386	0.134645	0.0231004	5.5894e-09	33.9737
EDN3	rs9789820	C	T	0.05478	0.110763	0.0183787	1.6744e-09	36.3211
F13A1	rs1005384	A	G	0.1375	0.0662849	0.0115354	9.1271e-09	33.0188
F13A1	rs1016925	T	C	0.3347	-0.253375	0.00901321	7.0678e-174	790.256
F13A1	rs11243091	C	T	0.4193	-0.0897748	0.00806522	8.8437e-29	123.901
F13A1	rs112606901	A	G	0.01594	0.206569	0.0337146	8.9551e-10	37.5401
F13A1	rs113158611	T	C	0.06275	0.121896	0.0168125	4.1616e-13	52.5669
F13A1	rs113205791	A	G	0.03187	-0.125991	0.0229759	4.1676e-08	30.0699
F13A1	rs116333817	A	G	0.05677	-0.102914	0.0185705	2.9904e-08	30.7115
F13A1	rs11756027	C	T	0.2281	0.0748468	0.00946721	2.6622e-15	62.5033
F13A1	rs11756174	G	A	0.1683	-0.0607746	0.0106376	1.1087e-08	32.6407
F13A1	rs12110401	G	T	0.1653	-0.0796828	0.0107144	1.03e-13	55.309
F13A1	rs12191851	A	G	0.1066	0.255308	0.0133668	2.5249e-81	364.814
F13A1	rs12196470	A	G	0.3904	0.124479	0.00814306	9.4216e-53	233.677
F13A1	rs12201668	G	T	0.1345	-0.105162	0.0117256	3.0031e-19	80.4358
F13A1	rs12205883	G	A	0.01295	-0.287988	0.0463093	5.0097e-10	38.6735
F13A1	rs1267856	T	C	0.07669	-0.132899	0.0157163	2.7623e-17	71.5056
F13A1	rs1267859	C	A	0.1454	0.106729	0.0121384	1.4614e-18	77.3116
F13A1	rs13192248	T	C	0.3137	-0.0838623	0.00856192	1.183e-22	95.9381
F13A1	rs141748971	G	T	0.01394	0.354432	0.0357193	3.3199e-23	98.46
F13A1	rs1674071	A	T	0.04283	-0.125117	0.0197594	2.42e-10	40.0942
F13A1	rs1674072	G	A	0.08068	-0.119171	0.0145864	3.0788e-16	66.7489
F13A1	rs17379383	T	C	0.03088	-0.166221	0.0241005	5.3112e-12	47.5686
F13A1	rs1742932	G	A	0.2729	0.0983091	0.00891797	2.9406e-28	121.522
F13A1	rs1742934	C	A	0.3606	0.0646655	0.00827305	5.4355e-15	61.0961
F13A1	rs1781790	G	C	0.2908	-0.0504087	0.00874832	8.3025e-09	33.2018
F13A1	rs182518380	T	C	0.06972	-0.118059	0.0188157	3.5053e-10	39.3694
F13A1	rs191052064	T	C	0.01295	-0.213578	0.0371834	9.2466e-09	32.9924
F13A1	rs2326725	A	G	0.3317	-0.174519	0.00845285	1.0561e-94	426.266
F13A1	rs2326808	G	T	0.1604	0.0999835	0.0111104	2.2778e-19	80.9838
F13A1	rs2326812	T	C	0.06375	0.135166	0.0162603	9.3786e-17	69.0993
F13A1	rs2774510	A	C	0.06275	0.227463	0.0163806	7.7018e-44	192.824
F13A1	rs2815822	T	G	0.1076	-0.0949854	0.013489	1.8977e-12	49.5855
F13A1	rs3024304	T	G	0.238	-0.126141	0.00932823	1.1504e-41	182.858
F13A1	rs3024360	T	C	0.1355	0.148497	0.0116281	2.3992e-37	163.086
F13A1	rs3024388	T	C	0.2629	0.0834761	0.00902415	2.2407e-20	85.5681
F13A1	rs34413289	A	G	0.02092	-0.22858	0.0316268	4.916e-13	52.2353
F13A1	rs34466841	G	A	0.02191	0.216062	0.0292375	1.4705e-13	54.6106
F13A1	rs4959385	A	G	0.3446	-0.0901961	0.00837421	4.7287e-27	116.008
F13A1	rs4960173	C	T	0.2161	-0.107911	0.00965178	5.086e-29	125.001
F13A1	rs4960182	C	T	0.4054	-0.057601	0.00809116	1.0856e-12	50.6802
F13A1	rs567740	T	C	0.2709	0.108397	0.00900314	2.1949e-33	144.959
F13A1	rs62407997	T	C	0.07271	0.126923	0.0154297	1.9389e-16	67.6654
F13A1	rs62408030	T	C	0.09263	-0.0874378	0.0137293	1.9051e-10	40.5603
F13A1	rs62408042	G	A	0.1424	-0.220888	0.0119914	8.9803e-76	339.315
F13A1	rs6597193	A	G	0.4612	-0.131915	0.00798355	2.4896e-61	273.023
F13A1	rs6914313	A	G	0.1813	0.0606372	0.0103856	5.2705e-09	34.0892
F13A1	rs6915297	T	C	0.03088	-0.134889	0.0239445	1.7649e-08	31.7352
F13A1	rs6920049	C	T	0.3277	0.0510953	0.00846341	1.5701e-09	36.4478
F13A1	rs6938914	T	A	0.3108	0.339977	0.00864472	0	1546.67
F13A1	rs708039	T	C	0.1574	0.137229	0.0109082	2.7066e-36	158.266
F13A1	rs71559118	T	C	0.0508	0.137145	0.0184672	1.1176e-13	55.1514
F13A1	rs72815052	A	G	0.1624	-0.17388	0.0107909	2.0409e-58	259.648
F13A1	rs72817084	G	T	0.246	0.139182	0.0092724	6.2958e-51	225.309
F13A1	rs72817086	A	C	0.08964	0.378025	0.0139062	1.0041e-162	738.97
F13A1	rs73361821	C	T	0.08167	0.085286	0.0146083	5.2831e-09	34.0846
F13A1	rs74525095	T	C	0.01394	0.248961	0.038054	6.062e-11	42.8017
F13A1	rs74546196	T	C	0.04283	-0.228116	0.0222478	1.1425e-24	105.132
F13A1	rs76168985	G	A	0.01096	0.506623	0.04014	1.6134e-36	159.3
F13A1	rs76867703	T	G	0.0249	0.173192	0.027459	2.8413e-10	39.782
F13A1	rs77335428	C	T	0.0488	-0.174747	0.0184718	3.0677e-21	89.4954
F13A1	rs77640034	A	G	0.03386	0.313416	0.0231109	6.7829e-42	183.912
F13A1	rs7765692	A	G	0.1813	-0.0612434	0.0103302	3.0516e-09	35.1483
F13A1	rs7766109	G	A	0.4542	-0.0927755	0.00797856	2.9628e-31	135.213
F13A1	rs7772062	C	T	0.07968	0.134425	0.0146699	5.0381e-20	83.9661
F13A1	rs7773411	T	C	0.05478	0.136906	0.0175985	7.2985e-15	60.5191
F13A1	rs7773884	G	C	0.4193	-0.0790003	0.00810875	1.9802e-22	94.9183
F13A1	rs78717505	G	A	0.04681	0.116944	0.0189414	6.6668e-10	38.1183
F13A1	rs849054	C	T	0.4353	-0.0672247	0.00801238	4.8532e-17	70.3938
F13A1	rs849057	C	T	0.3287	0.0735971	0.00845681	3.2437e-18	75.737
F13A1	rs900401	T	C	0.2181	0.0701555	0.0096197	3.0358e-13	53.1864
F13A1	rs922870	C	A	0.1315	0.111564	0.0117549	2.2927e-21	90.0772
F13A1	rs9328347	A	G	0.1315	0.0740643	0.0117762	3.1911e-10	39.5553
F13A1	rs9379042	T	A	0.2171	0.0666143	0.00988974	1.6325e-11	45.3697
F13A1	rs9502416	C	T	0.3167	0.0672866	0.00853956	3.2948e-15	62.0849
F13A1	rs9504767	C	G	0.06375	0.118768	0.0162902	3.0812e-13	53.1558
F13A1	rs9504770	T	C	0.4074	-0.211609	0.00810036	1.9772e-150	682.432
F13A1	rs9504772	T	C	0.1175	0.0890513	0.012401	6.9203e-13	51.5668
FAM89A	rs1073082	G	A	0.239	0.0702122	0.00948006	1.2997e-13	54.8533
FAM89A	rs10779810	A	T	0.1036	-0.151102	0.013196	2.3299e-30	131.116
FAM89A	rs10864664	C	G	0.4024	-0.165797	0.00819953	6.4756e-91	408.861
FAM89A	rs10864669	G	A	0.4641	-0.13151	0.00801993	1.9764e-60	268.891
FAM89A	rs11122195	C	T	0.494	0.0585057	0.00804225	3.4745e-13	52.9227
FAM89A	rs11122197	A	G	0.3376	0.408467	0.0085039	0	2307.16
FAM89A	rs11122201	A	G	0.3805	0.197909	0.00823929	1.7189e-127	576.965
FAM89A	rs11122210	A	G	0.1922	0.211544	0.0101509	1.8784e-96	434.306
FAM89A	rs111853669	A	G	0.0747	-0.205414	0.0156713	2.9709e-39	171.812
FAM89A	rs114025284	G	A	0.01992	-0.244452	0.0318446	1.6362e-14	58.9271
FAM89A	rs114160127	A	G	0.0239	0.304795	0.0306204	2.4273e-23	99.0821
FAM89A	rs114280055	T	G	0.02092	-0.18672	0.0294627	2.3337e-10	40.1639
FAM89A	rs11580621	T	G	0.1315	0.108607	0.0118982	6.9905e-20	83.3204
FAM89A	rs115863164	A	G	0.03685	0.295626	0.0217869	6.1318e-42	184.118
FAM89A	rs116203244	T	C	0.03785	-0.155797	0.021565	5.0258e-13	52.1934
FAM89A	rs116378368	A	G	0.03884	0.133261	0.0231022	8.0123e-09	33.2733
FAM89A	rs1202531	G	A	0.4492	-0.100958	0.00804084	3.6943e-36	157.646
FAM89A	rs1202546	A	G	0.3436	0.125484	0.00842212	3.3355e-50	221.989
FAM89A	rs1202551	G	A	0.2361	-0.0719798	0.00941997	2.1487e-14	58.3879
FAM89A	rs1202572	A	G	0.1384	-0.0792558	0.0115824	7.7552e-12	46.8239
FAM89A	rs1202597	C	T	0.26	0.102182	0.00917933	8.8041e-29	123.915
FAM89A	rs1202598	A	G	0.3635	-0.134566	0.00840526	1.0916e-57	256.31
FAM89A	rs12046788	A	G	0.09661	0.119079	0.0136118	2.1678e-18	76.531
FAM89A	rs12067337	G	C	0.1265	0.299165	0.0120969	5.014e-135	611.608
FAM89A	rs12119830	C	T	0.0249	-0.229228	0.0279785	2.5437e-16	67.1252
FAM89A	rs12127520	G	A	0.499	0.0932234	0.00808599	9.4451e-31	132.918
FAM89A	rs12134721	C	T	0.2749	0.0618133	0.00895857	5.2076e-12	47.6086
FAM89A	rs12141900	C	T	0.1444	-0.0968797	0.0113789	1.6803e-17	72.4882
FAM89A	rs12410361	T	C	0.1554	0.0603507	0.0110403	4.5927e-08	29.8815
FAM89A	rs12562201	T	C	0.1086	-0.215225	0.0128557	6.5212e-63	280.281
FAM89A	rs12753120	T	C	0.09661	-0.0799959	0.0136853	5.0475e-09	34.1687
FAM89A	rs1321131	G	A	0.4143	0.0803779	0.00811939	4.1878e-23	98.0001
FAM89A	rs141877630	A	G	0.0743	0.102523	0.0165662	6.0701e-10	38.3
FAM89A	rs142010792	T	C	0.02888	0.192884	0.024211	1.6284e-15	63.4699
FAM89A	rs149373918	T	C	0.2351	0.0935485	0.00943381	3.5398e-23	98.333
FAM89A	rs150583913	T	C	0.01992	0.20879	0.032653	1.6139e-10	40.8858
FAM89A	rs1655299	T	C	0.5906	-0.0580499	0.00813388	9.5529e-13	50.9339
FAM89A	rs16852841	C	T	0.06275	0.149095	0.0164927	1.5667e-19	81.7234
FAM89A	rs16853310	A	G	0.04781	0.18215	0.0188449	4.2214e-22	93.4258
FAM89A	rs17377943	A	G	0.02789	-0.14976	0.0244526	9.0912e-10	37.5095
FAM89A	rs2024815	T	A	0.3038	-0.0570517	0.00869718	5.388e-11	43.031
FAM89A	rs2282321	T	C	0.3914	-0.0465067	0.00819487	1.3853e-08	32.2068
FAM89A	rs28359700	A	C	0.01693	0.186485	0.0315243	3.3107e-09	34.9943
FAM89A	rs3000062	C	T	0.4612	-0.0824295	0.00802343	9.268e-25	105.547
FAM89A	rs34084953	C	G	0.2729	-0.165269	0.00907619	4.3628e-74	331.571
FAM89A	rs34663526	A	G	0.1803	0.0637712	0.0104047	8.8433e-10	37.5659
FAM89A	rs34676964	A	G	0.01195	0.231581	0.0399954	7.0303e-09	33.5264
FAM89A	rs34697173	T	C	0.1534	0.251185	0.0111591	3.3578e-112	506.678
FAM89A	rs34943600	A	C	0.2629	0.103843	0.0100739	6.4837e-25	106.259
FAM89A	rs35652435	A	G	0.249	0.0528872	0.0093624	1.6157e-08	31.9101
FAM89A	rs36119464	T	G	0.254	0.0528259	0.0095204	2.8797e-08	30.7881
FAM89A	rs3811499	A	C	0.2859	0.14847	0.0088518	3.8589e-63	281.33
FAM89A	rs3828129	G	A	0.2271	0.0767063	0.00954735	9.4191e-16	64.55
FAM89A	rs4028387	C	T	0.1763	0.115867	0.0105527	4.7798e-28	120.558
FAM89A	rs4076799	T	C	0.02092	0.322173	0.0286144	2.0912e-29	126.767
FAM89A	rs4311872	T	C	0.4064	0.167434	0.00818731	5.9585e-93	418.219
FAM89A	rs4339848	A	G	0.0259	0.47881	0.0265288	8.0916e-73	325.756
FAM89A	rs4409638	G	A	0.4462	-0.074988	0.00808863	1.8441e-20	85.9477
FAM89A	rs4543780	T	C	0.2948	-0.343326	0.00881853	0	1515.72
FAM89A	rs4658874	T	C	0.3526	0.188443	0.00841567	4.7309e-111	501.397
FAM89A	rs56355004	C	T	0.1514	-0.160253	0.0112176	2.6831e-46	204.084
FAM89A	rs58252405	G	C	0.1335	0.0948319	0.0117596	7.3838e-16	65.0313
FAM89A	rs60829247	G	A	0.04183	0.154139	0.020084	1.6594e-14	58.901
FAM89A	rs61826681	C	T	0.08367	0.296039	0.0144447	2.4056e-93	420.033
FAM89A	rs61826695	T	C	0.03486	-0.252273	0.0230521	7.1154e-28	119.762
FAM89A	rs61826738	A	G	0.03984	-0.140932	0.0218981	1.2282e-10	41.4195
FAM89A	rs6694456	T	A	0.2102	-0.0938583	0.0108678	5.8012e-18	74.5874
FAM89A	rs71636376	A	G	0.01793	0.310222	0.0322014	5.7673e-22	92.8101
FAM89A	rs72746703	A	G	0.06873	-0.164601	0.0162665	4.5504e-24	102.394
FAM89A	rs72752521	A	G	0.08765	-0.113604	0.0154887	2.2205e-13	53.7964
FAM89A	rs72762648	T	C	0.03088	0.229306	0.0235077	1.7664e-22	95.1503
FAM89A	rs74143551	A	G	0.04283	0.1393	0.0198585	2.3094e-12	49.2046
FAM89A	rs74909887	C	T	0.01793	-0.236566	0.0404587	4.9992e-09	34.1886
FAM89A	rs75287895	G	A	0.04382	-0.234495	0.0204585	2.0426e-30	131.377
FAM89A	rs7533618	G	A	0.2241	0.0661346	0.00959168	5.3865e-12	47.541
FAM89A	rs7535967	A	G	0.1016	0.0823127	0.0133087	6.2181e-10	38.253
FAM89A	rs75848748	T	C	0.03287	-0.20161	0.0241519	6.9664e-17	69.6824
FAM89A	rs75875099	G	T	0.02888	-0.157834	0.0240792	5.5716e-11	42.9654
FAM89A	rs77262021	A	G	0.05279	0.278266	0.0184075	1.2511e-51	228.524
FAM89A	rs79072804	G	A	0.01594	0.244391	0.036213	1.4928e-11	45.545
FAM89A	rs79082831	C	T	0.01096	0.331082	0.0395785	6.0013e-17	69.9766
FAM89A	rs79171771	C	T	0.01892	0.225856	0.0305673	1.4816e-13	54.5944
FAM89A	rs9431929	A	G	0.03586	-0.151495	0.0216242	2.4523e-12	49.0812
FAM89A	rs9431945	G	A	0.2988	0.0519409	0.0093069	2.3941e-08	31.1464
FNDC5	rs4951788	A	G	0.4004	-0.0644075	0.00825769	6.2005e-15	60.8353
FNDC5	rs785419	T	C	0.1076	-0.0974549	0.0131231	1.1159e-13	55.1484
FOXJ1	rs141765593	C	TRUE	0.03486	-0.17017	0.0273999	5.2783e-10	38.5716
FOXJ1	rs9900824	A	TRUE	0.3685	0.0464099	0.00824991	1.8508e-08	31.6463
GAD1	rs116706184	C	G	0.04582	0.313356	0.0196924	5.1982e-57	253.211
GAD1	rs1362490	A	G	0.2968	0.0516976	0.00894515	7.5057e-09	33.4015
GAD1	rs147698641	C	G	0.01096	0.532617	0.0466329	3.2692e-30	130.451
GAD1	rs148744453	T	A	0.01992	0.613883	0.0338479	1.6446e-73	328.933
GAD1	rs16858996	G	A	0.1076	0.115552	0.0131878	1.9182e-18	76.7726
GAD1	rs192442546	C	A	0.03187	0.46238	0.0269772	7.5166e-66	293.769
GAD1	rs3791872	A	G	0.3237	-0.0653599	0.0087341	7.2424e-14	55.9998
GAD1	rs45471500	C	T	0.01096	1.09786	0.0420358	2.3253e-150	682.113
GAD1	rs4668298	C	A	0.05279	0.124698	0.0184121	1.2666e-11	45.8681
GAD1	rs4668301	C	G	0.01195	0.726993	0.0409932	2.2751e-70	314.512
GAD1	rs5003927	A	G	0.3526	0.0651014	0.00861871	4.2404e-14	57.0554
GAD1	rs6433231	T	C	0.06375	0.098795	0.01676	3.7559e-09	34.7475
GAD1	rs72878665	C	A	0.03685	0.17881	0.0221395	6.6707e-16	65.2299
GIPR	rs12972094	A	C	0.2341	-0.0713231	0.00946307	4.8017e-14	56.8064
GIPR	rs2238689	C	T	0.4283	-0.0572059	0.00811385	1.7815e-12	49.7081
GIPR	rs7246757	G	A	0.243	-0.0545797	0.00929363	4.2798e-09	34.4898
GLIPR1L2	rs10748278	C	T	0.09263	0.111786	0.0139316	1.0252e-15	64.383
GLIPR1L2	rs10879950	A	G	0.2291	0.0592725	0.00995291	2.5975e-09	35.4656
GLIPR1L2	rs11180608	T	C	0.08765	-0.151853	0.0147595	7.9321e-25	105.853
GLIPR1L2	rs113425264	T	C	0.04283	-0.144836	0.0224246	1.054e-10	41.7161
GLIPR1L2	rs1148007	G	A	0.4094	0.122562	0.00819853	1.5763e-50	223.482
GLIPR1L2	rs11536220	C	T	0.09861	0.11754	0.013522	3.5486e-18	75.5596
GLIPR1L2	rs117302155	T	C	0.05777	-0.151655	0.0194449	6.2202e-15	60.8275
GLIPR1L2	rs117325784	T	C	0.01793	-0.244416	0.0382383	1.6373e-10	40.8564
GLIPR1L2	rs117546724	T	C	0.01693	-0.248985	0.0378979	5.0315e-11	43.1636
GLIPR1L2	rs118142444	G	A	0.01494	-0.247327	0.0413493	2.2096e-09	35.7771
GLIPR1L2	rs118166989	T	C	0.01494	-0.382236	0.0570655	2.1071e-11	44.8659
GLIPR1L2	rs12425122	A	G	0.1434	0.0796722	0.0115025	4.3168e-12	47.9764
GLIPR1L2	rs12579473	G	A	0.255	0.14497	0.00924974	2.3212e-55	245.64
GLIPR1L2	rs1275474	T	A	0.3177	0.110758	0.00865955	1.8599e-37	163.592
GLIPR1L2	rs139674382	T	G	0.1125	0.0978	0.0127831	2.0004e-14	58.5332
GLIPR1L2	rs1466464	T	G	0.3347	0.118378	0.00856018	1.7085e-43	191.238
GLIPR1L2	rs148070303	C	T	0.02689	-0.177091	0.0264141	2.0196e-11	44.949
GLIPR1L2	rs17821181	T	C	0.1335	-0.083913	0.0120159	2.8771e-12	48.7693
GLIPR1L2	rs7135208	T	C	0.3765	-0.269162	0.00832089	1.4898e-229	1046.37
GLIPR1L2	rs7296952	T	A	0.2689	0.0807106	0.00909405	6.9933e-19	78.7674
GLIPR1L2	rs73191021	G	A	0.01892	-0.392359	0.0527378	1.0069e-13	55.3506
GLIPR1L2	rs76359196	T	A	0.1106	-0.233812	0.0139425	4.0587e-63	281.226
GLIPR1L2	rs78025393	C	T	0.01594	-0.444439	0.0760804	5.164e-09	34.1255
GLIPR1L2	rs79126071	C	T	0.0249	-0.24572	0.0342549	7.3158e-13	51.4562
GPNMB	rs10232205	C	A	0.06375	-0.245125	0.0167718	2.2403e-48	213.607
GPNMB	rs10241204	G	C	0.245	0.0528643	0.009361	1.6308e-08	31.892
GPNMB	rs10259073	G	A	0.2181	0.0669489	0.00969698	5.0558e-12	47.6666
GPNMB	rs10266770	G	A	0.243	0.111305	0.00938701	1.9747e-32	140.596
GPNMB	rs10277591	T	G	0.493	-0.0525391	0.0080095	5.3952e-11	43.0284
GPNMB	rs111254487	C	T	0.07769	0.11447	0.0153924	1.0315e-13	55.306
GPNMB	rs111342539	A	G	0.01793	-0.250985	0.0334942	6.7112e-14	56.151
GPNMB	rs113901618	A	G	0.08367	-0.139173	0.0148817	8.6006e-21	87.458
GPNMB	rs11532668	G	A	0.2151	0.128757	0.00991158	1.3834e-38	168.756
GPNMB	rs116841943	T	C	0.01096	-0.328026	0.0417963	4.2205e-15	61.5942
GPNMB	rs117553971	C	T	0.0259	-0.244596	0.0275791	7.3806e-19	78.6574
GPNMB	rs117655012	G	C	0.03785	0.124418	0.0222385	2.2113e-08	31.3007
GPNMB	rs117661739	C	A	0.01594	-0.295062	0.037335	2.7183e-15	62.459
GPNMB	rs11770879	A	G	0.06574	0.201809	0.0165336	2.8874e-34	148.986
GPNMB	rs117963875	A	G	0.0239	0.17027	0.0286809	2.9099e-09	35.2444
GPNMB	rs12534523	C	A	0.2759	-0.178036	0.00903889	2.2969e-86	387.96
GPNMB	rs12700426	A	C	0.2769	0.143903	0.00902879	3.4523e-57	254.026
GPNMB	rs12700432	C	G	0.2869	0.0754548	0.00885318	1.5574e-17	72.6398
GPNMB	rs13221012	T	A	0.3038	0.059176	0.00870735	1.0756e-11	46.187
GPNMB	rs13236851	T	C	0.1494	0.063572	0.0112118	1.428e-08	32.15
GPNMB	rs13247744	C	T	0.3436	-0.0610923	0.00843211	4.318e-13	52.4929
GPNMB	rs142078176	G	A	0.01693	-0.276555	0.0459669	1.7834e-09	36.1971
GPNMB	rs142538457	G	A	0.01693	0.649259	0.0487615	1.8988e-40	177.289
GPNMB	rs142655389	T	C	0.07968	-0.210607	0.0148681	1.5044e-45	200.647
GPNMB	rs144460857	T	C	0.07869	0.188104	0.0152404	5.3536e-35	152.337
GPNMB	rs144633272	T	C	0.03287	-0.31068	0.0248248	6.1808e-36	156.623
GPNMB	rs148140007	G	A	0.01096	-0.247918	0.0437886	1.4979e-08	32.0548
GPNMB	rs148288381	G	A	0.01594	-0.240509	0.0389148	6.3939e-10	38.1973
GPNMB	rs151287185	A	G	0.01892	-0.276191	0.0312162	8.9261e-19	78.2818
GPNMB	rs1728326	G	T	0.05976	-0.270871	0.0179069	1.0781e-51	228.814
GPNMB	rs182255344	T	C	0.01096	-0.430264	0.0711368	1.4611e-09	36.5831
GPNMB	rs187986	T	C	0.07371	-0.224987	0.0154856	7.9371e-48	211.086
GPNMB	rs1880239	A	C	0.24	0.0728659	0.00937591	7.7623e-15	60.3978
GPNMB	rs1964536	C	T	0.4382	-0.248217	0.00809922	2.8797e-206	939.239
GPNMB	rs1989493	T	C	0.2131	-0.054678	0.0100209	4.8534e-08	29.7723
GPNMB	rs199653	C	A	0.0757	0.160336	0.0152169	5.8579e-26	111.022
GPNMB	rs2056576	T	C	0.3257	-0.048408	0.00858556	1.7164e-08	31.7904
GPNMB	rs2268748	C	T	0.04183	0.204635	0.0200698	2.0661e-24	103.962
GPNMB	rs274045	G	A	0.01494	-0.37418	0.0337054	1.2322e-28	123.243
GPNMB	rs34575510	T	C	0.0747	0.15531	0.016079	4.4936e-22	93.3001
GPNMB	rs34691502	G	A	0.2311	0.0537486	0.00953175	1.7124e-08	31.7972
GPNMB	rs34832582	A	C	0.02789	0.1594	0.0268034	2.7344e-09	35.3668
GPNMB	rs377383	T	G	0.246	0.164976	0.00932941	5.6297e-70	312.703
GPNMB	rs439593	G	A	0.1106	-0.102324	0.0128367	1.5689e-15	63.54
GPNMB	rs440393	C	A	0.244	-0.06007	0.00937319	1.4667e-10	41.0714
GPNMB	rs4541810	A	G	0.05976	0.0950519	0.0170304	2.3886e-08	31.1509
GPNMB	rs4719731	A	T	0.257	0.232098	0.00924563	4.5659e-139	630.186
GPNMB	rs4722252	C	G	0.3635	0.081473	0.00832495	1.2855e-22	95.7775
GPNMB	rs4722270	G	A	0.2938	-0.0743496	0.00879138	2.7387e-17	71.5225
GPNMB	rs55633349	G	A	0.1265	-0.290432	0.0121098	4.1641e-127	575.189
GPNMB	rs56200701	T	C	0.1125	-0.100206	0.0126732	2.6367e-15	62.5191
GPNMB	rs62466537	A	G	0.08964	0.07833	0.0143648	4.9583e-08	29.7341
GPNMB	rs6461708	A	C	0.1175	-0.274795	0.0124794	1.8526e-107	484.876
GPNMB	rs6949932	C	T	0.4004	-0.051576	0.00837491	7.3484e-10	37.9259
GPNMB	rs6953685	A	T	0.3526	0.088621	0.00838119	3.9419e-26	111.805
GPNMB	rs71520385	T	C	0.06375	-0.120215	0.0165642	3.9402e-13	52.6713
GPNMB	rs71520386	T	C	0.1833	-0.0718208	0.0104344	5.8523e-12	47.3771
GPNMB	rs71526005	C	T	0.1096	0.196754	0.0128539	6.887e-53	234.301
GPNMB	rs73073066	T	C	0.06175	0.142934	0.0169546	3.4507e-17	71.0716
GPNMB	rs73080988	A	C	0.0996	0.0826558	0.0133464	5.903e-10	38.3545
GPNMB	rs73084186	G	T	0.08665	0.174313	0.0145065	2.921e-33	144.389
GPNMB	rs74688493	A	G	0.01594	-0.323392	0.0376366	8.5023e-18	73.8311
GPNMB	rs74874168	G	T	0.0498	-0.111375	0.0185052	1.7571e-09	36.2235
GPNMB	rs75165012	C	A	0.01394	0.22968	0.0390141	3.9327e-09	34.6579
GPNMB	rs75239735	T	G	0.05976	-0.242026	0.0169983	5.2925e-46	202.726
GPNMB	rs75331499	C	T	0.4233	-0.0756593	0.00913473	1.2031e-16	68.6015
GPNMB	rs76076073	G	C	0.03088	0.227532	0.0242724	6.9835e-21	87.8738
GPNMB	rs76350761	G	A	0.0747	-0.285747	0.0153138	1.0552e-77	348.173
GPNMB	rs7782981	T	C	0.2291	-0.10881	0.00956083	5.2119e-30	129.523
GPNMB	rs7789949	C	A	0.01295	-0.320997	0.0435622	1.7217e-13	54.2977
GPNMB	rs7793463	G	C	0.1624	-0.0778215	0.0108569	7.6101e-13	51.3788
GPNMB	rs7793777	G	C	0.3835	0.0802125	0.00821984	1.6981e-22	95.2264
GPNMB	rs7797870	G	C	0.3516	-0.332774	0.00843204	0	1557.52
GPNMB	rs7806462	T	C	0.09064	-0.15881	0.0139473	4.8877e-30	129.65
GPNMB	rs79429530	T	C	0.01892	-0.204154	0.035084	5.913e-09	33.8608
GPNMB	rs79644602	A	C	0.04482	-0.118648	0.0200189	3.0889e-09	35.127
GPNMB	rs858265	C	G	0.05578	-0.155298	0.0179554	5.1862e-18	74.8069
GPNMB	rs9639460	A	G	0.3536	0.247289	0.00836	2.7023e-192	874.982
GRAMD2B	rs111641988	G	A	0.02888	-0.178294	0.0253731	2.1102e-12	49.3773
GRAMD2B	rs111731499	T	C	0.02789	-0.144645	0.0257302	1.8898e-08	31.6024
GRAMD2B	rs11738463	T	C	0.1972	-0.059797	0.0100998	3.2077e-09	35.0535
GRAMD2B	rs12514942	C	T	0.4303	0.0518909	0.00805059	1.153e-10	41.5458
GRAMD2B	rs12522472	A	G	0.08466	-0.089622	0.0143455	4.1681e-10	39.03
GRAMD2B	rs184032034	G	A	0.04781	-0.141726	0.0194042	2.7934e-13	53.347
GRAMD2B	rs34960467	A	G	0.05478	0.103569	0.0176461	4.379e-09	34.4475
GRAMD2B	rs4288110	A	G	0.5209	0.124241	0.00807998	2.3569e-53	236.434
GRAMD2B	rs4413529	A	G	0.04382	-0.115517	0.0195928	3.7242e-09	34.7616
GRAMD2B	rs4836253	A	G	0.1803	0.0633513	0.0104433	1.3114e-09	36.7988
GRAMD2B	rs4836256	A	G	0.1902	-0.18737	0.0101565	5.3712e-76	340.343
GRAMD2B	rs62391856	T	C	0.2271	-0.0748972	0.0095642	4.84e-15	61.3246
GRAMD2B	rs6879934	C	T	0.4661	-0.0604918	0.00811219	8.8515e-14	55.6054
GRAMD2B	rs73783699	T	C	0.239	0.106047	0.00934642	7.7456e-30	128.739
GRAMD2B	rs73785440	A	C	0.3476	-0.060545	0.00838561	5.1911e-13	52.1298
GRAMD2B	rs75399985	A	G	0.1882	0.0587952	0.0104685	1.9498e-08	31.5439
GRAMD2B	rs75504134	A	G	0.01594	-0.21883	0.0333044	5.0113e-11	43.1728
GRAMD2B	rs7707291	C	A	0.4044	-0.053437	0.00818092	6.4897e-11	42.6657
GRAMD2B	rs9327375	T	C	0.2351	-0.0576241	0.00939957	8.7548e-10	37.583
GRAMD2B	rs9687892	A	G	0.2749	0.0679368	0.00897625	3.7785e-14	57.2822
H1-2	rs10946784	G	A	0.1414	-0.0744473	0.0114222	7.1346e-11	42.4817
H1-2	rs114133553	C	T	0.0508	0.114173	0.0197221	7.0807e-09	33.5137
H1-2	rs1980449	T	C	0.3307	0.0479802	0.00844379	1.3297e-08	32.2885
H1-2	rs2096386	G	A	0.3765	0.0891449	0.00819919	1.5604e-27	118.209
H1-2	rs36048693	G	T	0.2122	0.0607187	0.00971608	4.1256e-10	39.0538
H1-2	rs4645	T	C	0.2131	-0.0666027	0.010449	1.8392e-10	40.6292
H1-2	rs61747867	T	G	0.1912	0.085556	0.0103685	1.5655e-16	68.0873
H1-2	rs62394556	A	G	0.1076	0.0772518	0.0140193	3.5802e-08	30.3645
H1-2	rs6918586	C	T	0.3904	0.0514935	0.00814306	2.5554e-10	39.9879
H1-2	rs72844908	A	C	0.05378	-0.123266	0.0178955	5.6503e-12	47.4459
H1-2	rs74691901	G	A	0.02888	-0.359676	0.0631321	1.2165e-08	32.4581
H1-2	rs75365655	T	C	0.06175	-0.153053	0.0180064	1.8959e-17	72.2483
H1-2	rs793144	C	T	0.2948	-0.091331	0.00871255	1.0363e-25	109.887
H1-2	rs79445899	G	A	0.03984	-0.114388	0.0205373	2.5474e-08	31.0227
H1-2	rs79920061	A	G	0.0498	0.152159	0.0197013	1.1344e-14	59.6494
H1-2	rs80154106	A	C	0.07669	0.10653	0.015693	1.1354e-11	46.0824
H1-2	rs80279176	G	T	0.04084	0.116398	0.0210989	3.4562e-08	30.4351
H1-2	rs806970	T	C	0.06175	0.128426	0.016534	8.0114e-15	60.3325
H1-2	rs806973	G	A	0.3476	0.048375	0.00834196	6.6712e-09	33.6284
H1-2	rs807214	G	C	0.3566	-0.1604	0.00829355	2.4556e-83	374.047
H1-2	rs8384	C	G	0.1962	0.165267	0.0100033	2.5821e-61	272.953
H1-2	rs9379814	T	C	0.4502	0.100618	0.00799596	2.6057e-36	158.347
H1-2	rs9379831	A	C	0.3287	0.0484981	0.00845681	9.7627e-09	32.8879
HGF	rs2057938	C	TRUE	0.2351	-0.0682489	0.00943381	4.669e-13	52.338
HLA-B	rs1009382	C	T	0.2819	0.249491	0.0180645	2.1877e-43	190.746
HLA-B	rs1050529	T	C	0.243	-0.18067	0.0312632	7.5146e-09	33.3968
HLA-B	rs1051488	T	C	0.3835	-0.48449	0.0209945	7.8456e-118	532.548
HLA-B	rs1052248	A	T	0.2739	0.146127	0.018224	1.0731e-15	64.2947
HLA-B	rs10947137	C	A	0.08765	-0.409331	0.0360729	7.6401e-30	128.761
HLA-B	rs111417879	T	C	0.0508	-0.50227	0.0464545	3.0135e-27	116.902
HLA-B	rs113000567	A	C	0.05777	0.476161	0.0348343	1.5509e-42	186.85
HLA-B	rs113631804	G	T	0.2151	0.383039	0.0283838	1.6736e-41	182.115
HLA-B	rs114118665	G	T	0.04283	0.568698	0.0401578	1.5835e-45	200.551
HLA-B	rs114202986	C	T	0.04681	-0.327828	0.0482925	1.1338e-11	46.0824
HLA-B	rs114310831	G	A	0.04781	-0.542719	0.0505688	7.1709e-27	115.182
HLA-B	rs114421090	C	T	0.03785	-0.45052	0.0452311	2.2669e-23	99.2096
HLA-B	rs114435492	C	T	0.02191	-0.569879	0.0850833	2.1129e-11	44.8619
HLA-B	rs114789305	T	G	0.0249	-0.611666	0.0550471	1.0992e-28	123.47
HLA-B	rs114854895	G	C	0.1106	-0.54514	0.035418	1.8637e-53	236.901
HLA-B	rs114966475	C	T	0.03984	0.259916	0.0438558	3.0927e-09	35.1246
HLA-B	rs115042889	A	G	0.1574	-0.342461	0.0571817	2.1114e-09	35.8681
HLA-B	rs115185769	C	T	0.02291	-0.556743	0.0814607	8.2234e-12	46.7104
HLA-B	rs115330968	C	T	0.04482	0.437654	0.0392736	7.6945e-29	124.182
HLA-B	rs115345338	C	T	0.01594	-0.928002	0.0665602	3.4997e-44	194.388
HLA-B	rs115464798	A	G	0.0498	-0.377457	0.0469036	8.4433e-16	64.7623
HLA-B	rs115699806	G	A	0.04781	-0.467456	0.0380854	1.2493e-34	150.649
HLA-B	rs115702186	T	C	0.01594	-0.698454	0.0900604	8.8065e-15	60.1462
HLA-B	rs115799091	T	C	0.4094	-0.198503	0.0166192	6.945e-33	142.664
HLA-B	rs116157258	G	A	0.0757	0.309242	0.0307223	7.8408e-24	101.318
HLA-B	rs116416817	A	C	0.1574	0.281774	0.0280458	9.4899e-24	100.94
HLA-B	rs116583816	C	G	0.1524	-0.837572	0.0226215	4.4365e-300	1370.89
HLA-B	rs116685461	A	G	0.1305	-0.243411	0.030283	9.1317e-16	64.6078
HLA-B	rs116771824	G	A	0.03884	-0.418272	0.0582746	7.0946e-13	51.5179
HLA-B	rs117333063	A	C	0.01793	-0.55511	0.0790418	2.1684e-12	49.3225
HLA-B	rs1265057	C	T	0.4203	-0.135591	0.0164626	1.7747e-16	67.8366
HLA-B	rs1265089	A	G	0.2092	-0.117751	0.0200917	4.6064e-09	34.3478
HLA-B	rs1265103	T	C	0.04781	0.300197	0.050557	2.8922e-09	35.2575
HLA-B	rs13199524	T	C	0.09761	0.210764	0.0273801	1.3865e-14	59.2546
HLA-B	rs138601521	A	T	0.09363	-0.193194	0.0280581	5.7544e-12	47.4101
HLA-B	rs138738957	T	G	0.08466	-0.515641	0.0422708	3.1621e-34	148.803
HLA-B	rs140227267	T	C	0.01295	-0.828534	0.0991876	6.6326e-17	69.776
HLA-B	rs142045354	A	G	0.01096	-0.767086	0.0798516	7.4984e-22	92.2829
HLA-B	rs142259499	A	G	0.2789	-0.572476	0.0295249	9.4469e-84	375.957
HLA-B	rs144473537	G	A	0.1833	-0.152361	0.022169	6.2954e-12	47.234
HLA-B	rs144694418	T	G	0.1335	-0.202408	0.0344501	4.2131e-09	34.5203
HLA-B	rs145227731	T	C	0.01096	-0.612717	0.108378	1.5712e-08	31.9621
HLA-B	rs145932762	T	A	0.03884	-0.465718	0.0558817	7.8024e-17	69.4556
HLA-B	rs146398018	T	C	0.01594	0.448147	0.0648821	4.9501e-12	47.708
HLA-B	rs149405105	A	G	0.04781	-0.417318	0.0493213	2.6464e-17	71.5919
HLA-B	rs150052515	A	G	0.01793	-0.655771	0.0665156	6.267e-23	97.1979
HLA-B	rs17201144	G	A	0.04283	-0.595169	0.0401365	9.5424e-50	219.887
HLA-B	rs184780941	T	C	0.02888	-0.332188	0.0487973	9.924e-12	46.3421
HLA-B	rs192460891	G	T	0.1394	-0.208213	0.0235939	1.0946e-18	77.8789
HLA-B	rs2071592	A	T	0.2938	-0.3319	0.0178433	3.1537e-77	345.99
HLA-B	rs2074478	C	T	0.1743	0.29507	0.0214214	3.6339e-43	189.737
HLA-B	rs2233946	G	C	0.1683	-0.491791	0.0217197	1.6502e-113	512.687
HLA-B	rs2233954	A	G	0.04183	-0.295295	0.0509534	6.8077e-09	33.5867
HLA-B	rs2239707	C	T	0.2898	0.365316	0.0179118	1.8446e-92	415.964
HLA-B	rs2257269	A	G	0.4064	-0.389276	0.0207798	2.6447e-78	350.94
HLA-B	rs2270190	G	A	0.1026	-0.489718	0.0267801	1.0581e-74	334.4
HLA-B	rs2293751	A	G	0.5349	-0.0936299	0.0162951	9.1379e-09	33.0154
HLA-B	rs2395042	A	C	0.2819	0.354906	0.0180693	6.8754e-86	385.785
HLA-B	rs2428493	A	C	0.4124	-0.214999	0.0165162	9.7177e-39	169.455
HLA-B	rs2442719	C	T	0.4452	0.308156	0.0167282	8.8813e-76	339.344
HLA-B	rs2516402	A	G	0.1275	-0.361712	0.0243636	7.3188e-50	220.416
HLA-B	rs2516455	G	T	0.3058	0.412099	0.017336	6.6335e-125	565.075
HLA-B	rs2523572	C	T	0.4273	0.42495	0.0164364	2.1937e-147	668.434
HLA-B	rs2523612	G	T	0.1125	0.990912	0.0323102	1.4932e-206	940.569
HLA-B	rs2523614	C	T	0.3466	-0.298704	0.0214691	5.2522e-44	193.577
HLA-B	rs2523691	A	G	0.09562	-0.519279	0.0276331	8.7807e-79	353.136
HLA-B	rs2534664	A	G	0.506	-0.316024	0.0162544	3.3666e-84	378.007
HLA-B	rs2596496	C	G	0.3108	0.70063	0.0175588	0	1592.16
HLA-B	rs2596499	A	T	0.2878	-0.537509	0.0195094	4.2577e-167	759.074
HLA-B	rs2596501	T	C	0.5339	-0.309154	0.0162896	2.5634e-80	360.187
HLA-B	rs2763977	A	G	0.1135	-0.212785	0.0271631	4.7334e-15	61.3653
HLA-B	rs2844483	T	G	0.4044	0.173298	0.0165576	1.235e-25	109.546
HLA-B	rs3087617	T	A	0.09363	0.291456	0.0280637	2.8896e-25	107.859
HLA-B	rs3130454	G	A	0.262	0.427731	0.01848	1.6099e-118	535.723
HLA-B	rs3130565	T	C	0.2958	0.266067	0.0184363	3.274e-47	208.274
HLA-B	rs3130615	G	A	0.2739	0.476833	0.0182216	6.0541e-151	684.796
HLA-B	rs3130978	A	G	0.3028	-0.280316	0.0177858	5.7895e-56	248.397
HLA-B	rs3130989	G	C	0.3825	-0.336978	0.0173111	2.1329e-84	378.925
HLA-B	rs3131004	A	G	0.491	0.32449	0.0162547	1.1603e-88	398.513
HLA-B	rs3131382	T	C	0.05179	0.821047	0.0506169	3.5948e-59	263.114
HLA-B	rs3132442	C	T	0.4432	0.209521	0.016358	1.4714e-37	164.058
HLA-B	rs3132558	C	G	0.258	0.159317	0.0290639	4.2197e-08	30.0479
HLA-B	rs3134763	A	C	0.4422	0.15226	0.0163618	1.3299e-20	86.5979
HLA-B	rs3135041	G	A	0.2779	-0.196089	0.0182463	6.1353e-27	115.494
HLA-B	rs34277309	G	T	0.1315	0.205783	0.0240502	1.1645e-17	73.212
HLA-B	rs35570187	G	C	0.08068	-0.692378	0.0298376	4.0536e-119	538.467
HLA-B	rs3734860	A	T	0.08466	-0.335087	0.029191	1.6783e-30	131.77
HLA-B	rs3819292	A	C	0.1464	-0.290153	0.0288563	8.7144e-24	101.105
HLA-B	rs389512	C	G	0.1404	-0.191366	0.023391	2.8103e-16	66.932
HLA-B	rs4151670	T	C	0.0239	-0.31555	0.0532062	3.0146e-09	35.1732
HLA-B	rs41545339	A	G	0.03386	-0.520026	0.0564112	3.01e-20	84.9807
HLA-B	rs45529339	T	C	0.04382	-0.898321	0.0396985	2.2566e-113	512.054
HLA-B	rs537160	A	G	0.247	0.218588	0.0188423	4.0824e-31	134.581
HLA-B	rs56189237	A	G	0.1464	0.351807	0.0230022	8.3325e-53	233.922
HLA-B	rs6449	T	C	0.3068	-0.184153	0.017637	1.6043e-25	109.021
HLA-B	rs67058142	A	G	0.1325	-0.319488	0.0300944	2.5055e-26	112.704
HLA-B	rs72502587	A	G	0.1773	0.304626	0.0227192	5.4137e-41	179.783
HLA-B	rs7762909	A	G	0.3008	0.462767	0.0224784	3.5744e-94	423.833
HLA-B	rs9266074	A	G	0.5707	0.145667	0.0246488	3.4294e-09	34.9246
HLA-B	rs9266089	A	G	0.1673	-0.420507	0.0217945	6.0088e-83	372.266
HLA-B	rs9266093	G	T	0.05279	-0.342026	0.0487702	2.3293e-12	49.1822
HLA-B	rs9266247	G	A	0.3635	0.291483	0.0174623	1.4987e-62	278.626
HLA-B	rs9266303	T	G	0.1544	-0.618584	0.0244446	2.7716e-141	640.368
HLA-B	rs9266455	T	C	0.3914	0.398879	0.0172379	1.8502e-118	535.446
HLA-B	rs9267499	C	G	0.1384	0.199863	0.0245114	3.5266e-16	66.4861
HLA-B	rs9267659	A	G	0.1922	0.439014	0.0207411	1.9572e-99	448.016
HLA-B	rs9380260	A	G	0.1912	-0.133069	0.0206709	1.2138e-10	41.4414
HLA-F	rs111551789	A	G	0.01295	-0.366939	0.0522757	2.2282e-12	49.2706
HLA-F	rs1122947	G	A	0.1833	-0.400854	0.0105465	0	1444.62
HLA-F	rs114052920	C	A	0.02191	0.281481	0.0327555	8.4433e-18	73.8465
HLA-F	rs114256366	A	G	0.06375	0.165757	0.0174503	2.1273e-21	90.2272
HLA-F	rs114383434	C	T	0.0498	-0.313988	0.0215697	5.2721e-48	211.903
HLA-F	rs114488386	A	C	0.01992	0.859584	0.029903	1.028e-181	826.315
HLA-F	rs114503016	A	C	0.01394	0.358121	0.0578239	5.8955e-10	38.357
HLA-F	rs114723080	T	C	0.01892	-0.302432	0.0394855	1.868e-14	58.6649
HLA-F	rs114725386	A	G	0.02092	-0.237044	0.0327283	4.3887e-13	52.4582
HLA-F	rs114768230	T	C	0.01594	-0.505958	0.0402547	3.1265e-36	157.977
HLA-F	rs114802991	A	G	0.01195	0.379573	0.0494139	1.5736e-14	59.0054
HLA-F	rs114810763	A	G	0.1464	-0.125394	0.0127884	1.0672e-22	96.1439
HLA-F	rs114832360	T	C	0.04382	0.230512	0.0223072	4.9765e-25	106.781
HLA-F	rs114880503	C	A	0.03287	0.247551	0.0316877	5.6288e-15	61.0305
HLA-F	rs114882073	T	C	0.04781	0.125359	0.0208051	1.6869e-09	36.3054
HLA-F	rs114955469	G	A	0.03984	0.241385	0.0211977	4.843e-30	129.671
HLA-F	rs114959245	G	T	0.01195	-0.290347	0.0524301	3.0595e-08	30.6672
HLA-F	rs115014630	G	T	0.06873	-0.194882	0.0181801	8.2359e-27	114.908
HLA-F	rs115019884	A	G	0.0259	-0.182708	0.0283111	1.0908e-10	41.649
HLA-F	rs115070292	G	A	0.01096	0.436245	0.0524031	8.4614e-17	69.3023
HLA-F	rs115094999	G	A	0.03785	-0.281399	0.0250026	2.1932e-29	126.671
HLA-F	rs115256213	G	A	0.01494	-0.315067	0.0522179	1.6015e-09	36.4055
HLA-F	rs115288926	T	G	0.02092	0.197716	0.0359085	3.6708e-08	30.3171
HLA-F	rs115340779	A	C	0.04781	-0.239101	0.021114	9.9357e-30	128.24
HLA-F	rs115368824	T	C	0.06873	-0.367278	0.0191786	9.5678e-82	366.738
HLA-F	rs115503606	A	C	0.02689	-0.295388	0.0283075	1.7161e-25	108.889
HLA-F	rs115598313	A	G	0.01096	0.839514	0.0487848	2.2969e-66	296.132
HLA-F	rs115701337	T	C	0.1793	-0.193026	0.0109878	4.3778e-69	308.61
HLA-F	rs116187716	A	G	0.1016	-0.259415	0.0141406	3.5927e-75	336.554
HLA-F	rs116227354	G	C	0.0259	0.23399	0.0270982	5.883e-18	74.5615
HLA-F	rs116644625	G	A	0.06175	-0.21932	0.0182695	3.3527e-33	144.113
HLA-F	rs116669339	A	C	0.02291	-0.215007	0.0335372	1.4457e-10	41.1009
HLA-F	rs116678588	T	A	0.01195	-0.346048	0.0533614	8.8614e-11	42.0552
HLA-F	rs116819668	C	A	0.01594	0.307671	0.0514345	2.2069e-09	35.7819
HLA-F	rs138131857	A	G	0.01394	-0.671665	0.045494	2.5075e-49	217.97
HLA-F	rs138385174	T	C	0.04183	-0.2768	0.0210409	1.5844e-39	173.062
HLA-F	rs138821691	A	G	0.0508	-0.45279	0.0191947	4.9515e-123	556.455
HLA-F	rs139573925	C	T	0.05179	0.275785	0.0209243	1.1439e-39	173.715
HLA-F	rs139628991	A	C	0.01892	0.304794	0.0365706	7.7892e-17	69.4622
HLA-F	rs140090646	T	C	0.01195	-0.39957	0.0607009	4.6167e-11	43.3306
HLA-F	rs140232731	A	C	0.06773	0.105716	0.0167219	2.582e-10	39.9677
HLA-F	rs140678200	C	T	0.254	-0.10635	0.00951664	5.3807e-29	124.885
HLA-F	rs142229030	G	A	0.01494	0.671458	0.0379053	3.2699e-70	313.789
HLA-F	rs142300195	C	T	0.01295	-0.245137	0.0444476	3.4799e-08	30.4174
HLA-F	rs142539079	G	A	0.2092	0.177861	0.0113525	2.535e-55	245.461
HLA-F	rs143394088	G	A	0.01793	-0.253412	0.0437945	7.1911e-09	33.4824
HLA-F	rs143525179	T	C	0.2062	0.153338	0.01022	6.9543e-51	225.111
HLA-F	rs144971647	A	G	0.02213	0.400721	0.0331399	1.1699e-33	146.212
HLA-F	rs145463269	G	A	0.04382	-0.347888	0.0231853	6.8296e-51	225.141
HLA-F	rs145618169	T	C	0.07271	0.107654	0.0180507	2.4614e-09	35.5693
HLA-F	rs145635904	G	A	0.03685	-0.302719	0.0244457	3.2143e-35	153.346
HLA-F	rs145648066	C	T	0.1932	0.0742845	0.0109446	1.1433e-11	46.0674
HLA-F	rs146357591	T	C	0.01793	-0.365267	0.0406029	2.3367e-19	80.9298
HLA-F	rs148472461	C	T	0.4163	-0.182445	0.0090674	4.8323e-90	404.855
HLA-F	rs148686969	T	C	0.01793	-0.33766	0.0382709	1.1143e-18	77.8436
HLA-F	rs150254595	A	G	0.1036	0.155777	0.0135947	2.1293e-30	131.302
HLA-F	rs150564843	T	C	0.01793	0.251619	0.0350112	6.6327e-13	51.6501
HLA-F	rs151218088	T	C	0.01096	0.696329	0.0646263	4.5375e-27	116.094
HLA-F	rs1611340	T	C	0.2281	-0.213515	0.0120182	1.2915e-70	315.631
HLA-F	rs1611432	A	T	0.2639	0.0980842	0.0101835	5.8807e-22	92.7696
HLA-F	rs17369215	T	C	0.244	-0.455726	0.00951933	0	2291.89
HLA-F	rs17875377	A	G	0.01195	0.837818	0.0504379	5.8212e-62	275.922
HLA-F	rs181502780	T	G	0.01295	0.69188	0.102834	1.7201e-11	45.2673
HLA-F	rs186638056	A	G	0.01195	0.476714	0.0523723	8.8357e-20	82.8537
HLA-F	rs188837807	T	C	0.1494	0.23909	0.0139031	2.8061e-66	295.733
HLA-F	rs190473700	A	G	0.01594	0.424345	0.0383204	1.6849e-28	122.625
HLA-F	rs191375949	T	C	0.01394	0.801005	0.136966	4.9752e-09	34.2014
HLA-F	rs2517774	T	C	0.2241	0.0923526	0.00996843	1.9618e-20	85.831
HLA-F	rs2517910	A	C	0.3994	0.339163	0.00829501	0	1671.8
HLA-F	rs28555376	C	T	0.04482	0.16215	0.0228631	1.3219e-12	50.2993
HLA-F	rs28768516	T	C	0.1952	-0.20752	0.012667	2.5379e-60	268.393
HLA-F	rs28782316	T	G	0.2789	0.103001	0.0108853	3.0095e-21	89.537
HLA-F	rs3128852	T	C	0.1325	0.0982034	0.0130927	6.3623e-14	56.259
HLA-F	rs3132707	C	T	0.2769	0.407889	0.0104972	0	1509.85
HLA-F	rs396660	T	C	0.262	0.294043	0.0093398	1.5033e-217	991.167
HLA-F	rs61730330	A	G	0.05279	0.379062	0.0196903	1.3846e-82	370.609
HLA-F	rs62389318	C	T	0.1086	0.384711	0.0162258	2.8707e-124	562.155
HLA-F	rs62391802	A	C	0.02888	-0.532573	0.0262427	1.4469e-91	411.85
HLA-F	rs7759272	C	T	0.1195	0.817729	0.013297	0	3781.91
HLA-F	rs9257829	A	G	0.4532	-0.108692	0.00841048	3.3213e-38	167.014
HLA-F	rs9257940	G	A	0.03785	0.590911	0.0215011	2.8188e-166	755.31
HLA-F	rs9259946	T	C	0.4273	-0.347029	0.0100199	7.7254e-263	1199.52
HLA-H	rs112470363	C	A	0.05677	0.273621	0.0351188	6.6376e-15	60.7044
HLA-H	rs114118533	C	A	0.0249	0.820552	0.0802959	1.6301e-24	104.43
HLA-H	rs114200269	C	T	0.07869	-0.455077	0.0318563	2.6986e-46	204.07
HLA-H	rs114313544	C	A	0.03884	0.698988	0.0647763	3.8129e-27	116.441
HLA-H	rs114383434	C	T	0.0498	0.401936	0.0512111	4.2071e-15	61.6005
HLA-H	rs114464272	G	A	0.03088	0.554995	0.064404	6.8611e-18	74.2596
HLA-H	rs114585320	A	G	0.3118	-0.160699	0.0185167	3.9997e-18	75.3181
HLA-H	rs114593320	C	T	0.01594	0.677371	0.0889581	2.6492e-14	57.9806
HLA-H	rs114611882	A	G	0.02988	0.548144	0.0654391	5.4571e-17	70.1641
HLA-H	rs114882073	T	C	0.04781	0.335049	0.0522893	1.4783e-10	41.0573
HLA-H	rs115014630	G	T	0.06873	0.274644	0.044082	4.6584e-10	38.8166
HLA-H	rs115056485	C	T	0.01892	0.980424	0.0969469	4.838e-24	102.273
HLA-H	rs116068878	C	A	0.05279	0.395186	0.0498305	2.1844e-15	62.8944
HLA-H	rs116099574	C	T	0.02689	0.675706	0.0746274	1.3757e-19	81.9822
HLA-H	rs142456391	G	A	0.01594	0.688263	0.088947	1.0115e-14	59.8751
HLA-H	rs143300919	T	C	0.2958	-0.389096	0.0411724	3.3689e-21	89.3101
HLA-H	rs143432463	G	A	0.09661	0.223863	0.0377084	2.9099e-09	35.2444
HLA-H	rs143723197	C	T	0.07968	0.235526	0.0412147	1.0996e-08	32.6567
HLA-H	rs147947139	A	C	0.1116	0.752547	0.0353881	2.3746e-100	452.221
HLA-H	rs148870239	G	A	0.01295	0.614216	0.0995892	6.9422e-10	38.0381
HLA-H	rs148881817	C	A	0.1952	0.472102	0.0473765	2.1731e-23	99.2992
HLA-H	rs1633062	T	C	0.1972	-0.377555	0.0256378	4.3505e-49	216.87
HLA-H	rs182978364	A	G	0.01096	-0.829835	0.129346	1.4027e-10	41.1599
HLA-H	rs2076179	C	T	0.4811	0.175786	0.0160738	7.7375e-28	119.6
HLA-H	rs2471863	T	C	0.4203	0.110642	0.0196792	1.8854e-08	31.6103
HLA-H	rs28782316	T	G	0.2789	-0.591692	0.0330722	1.386e-71	320.084
HLA-H	rs2982836	A	G	0.2639	0.198276	0.0184371	5.6623e-27	115.653
HLA-H	rs3128852	T	C	0.1325	0.190808	0.0328623	6.3907e-09	33.7131
HSPA6	rs10737548	T	C	0.2122	0.20687	0.0146557	3.0615e-45	199.242
HSPA6	rs111504845	A	G	0.3307	0.209903	0.0147865	9.7548e-46	201.515
HSPA6	rs114535887	T	C	0.0488	0.195357	0.0306102	1.7479e-10	40.7312
HSPA6	rs115002999	A	G	0.01693	0.317762	0.0539201	3.7879e-09	34.7298
HSPA6	rs116606215	C	G	0.04283	0.213514	0.0325761	5.5941e-11	42.9588
HSPA6	rs12125079	G	A	0.3327	-0.114989	0.0125659	5.6409e-20	83.739
HSPA6	rs12142755	G	A	0.3645	-0.176773	0.0123036	8.2646e-47	206.425
HSPA6	rs1256287	A	G	0.3974	-0.0677353	0.012099	2.1634e-08	31.3421
HSPA6	rs12756398	A	T	0.1434	-0.158406	0.0190998	1.0969e-16	68.7838
HSPA6	rs1340977	T	C	0.3028	0.0973986	0.0128875	4.1057e-14	57.1173
HSPA6	rs143029017	C	G	0.07869	-0.190525	0.0219996	4.6929e-18	75.0025
HSPA6	rs148483621	C	T	0.03486	-0.286376	0.0373377	1.72e-14	58.8274
HSPA6	rs17397332	G	C	0.03187	-0.323313	0.0406126	1.7065e-15	63.3759
HSPA6	rs1771572	A	G	0.257	-0.158457	0.0207543	2.2582e-14	58.2917
HSPA6	rs2333845	A	G	0.505	-0.135696	0.0182675	1.0992e-13	55.1796
HSPA6	rs2341472	A	G	0.06275	0.209612	0.0244143	9.0521e-18	73.7125
HSPA6	rs2490432	G	C	0.1783	0.0973187	0.0154717	3.1747e-10	39.5654
HSPA6	rs332393	C	T	0.4552	-0.09926	0.0176093	1.7304e-08	31.7735
HSPA6	rs3843301	G	T	0.3845	-0.157665	0.0137604	2.1441e-30	131.283
HSPA6	rs438228	C	A	0.4253	-0.140608	0.0176227	1.4752e-15	63.6612
HSPA6	rs4656308	C	T	0.1793	0.204656	0.0154406	4.2551e-40	175.679
HSPA6	rs56329927	C	T	0.1823	-0.168436	0.0236557	1.0761e-12	50.6987
HSPA6	rs61804205	C	T	0.09761	-0.16495	0.0199496	1.3577e-16	68.3648
HSPA6	rs6687275	G	T	0.1902	-0.222912	0.0170568	4.9642e-39	170.794
HSPA6	rs72702109	G	T	0.3347	0.182085	0.0141858	1.036e-37	164.755
HSPA6	rs72702127	T	C	0.07968	0.265128	0.0259018	1.3706e-24	104.774
HSPA6	rs72717040	C	T	0.1375	-0.234073	0.0172007	3.5697e-42	185.186
HSPA6	rs7523762	T	C	0.2291	0.105211	0.0140886	8.1671e-14	55.768
HSPA6	rs7531561	C	G	0.3655	-0.0825578	0.0123381	2.2105e-11	44.7735
IGF2	rs10840289	T	C	0.4512	-0.0540257	0.00894081	1.5165e-09	36.513
IGF2	rs4244808	G	T	0.4353	0.0755965	0.00984714	1.6311e-14	58.9363
IGF2	rs7933888	T	C	0.3217	-0.0980305	0.00958883	1.5578e-24	104.518
JAM2	rs11701831	T	G	0.04582	0.113123	0.0194213	5.725e-09	33.9271
JAM2	rs117922294	C	T	0.0249	0.261188	0.0295823	1.0543e-18	77.9548
JAM2	rs2829880	T	A	0.1843	0.0569478	0.0104182	4.603e-08	29.8793
JAM2	rs34508665	T	C	0.05279	0.130983	0.0181605	5.4974e-13	52.0202
JAM2	rs4817045	G	T	0.1205	0.172899	0.0123842	2.6887e-44	194.918
JAM2	rs4817047	G	T	0.4303	0.0584935	0.00825539	1.3864e-12	50.2043
JAM2	rs71649650	C	T	0.0239	0.203583	0.0272261	7.5807e-14	55.913
JAM2	rs7277522	A	G	0.1205	0.0789605	0.0124074	1.9682e-10	40.5005
LPL	rs10106796	C	T	0.1843	0.154375	0.0102456	2.6535e-51	227.03
LPL	rs1021437	C	T	0.3755	-0.0534034	0.00820392	7.5351e-11	42.3736
LPL	rs111396653	A	C	0.1106	0.0865424	0.0133144	8.0427e-11	42.2487
LPL	rs112409467	T	C	0.07371	0.0920614	0.016587	2.8534e-08	30.8047
LPL	rs113595948	C	T	0.06375	0.100109	0.0170928	4.7187e-09	34.3021
LPL	rs117232561	C	T	0.02888	0.160446	0.0244444	5.2524e-11	43.0822
LPL	rs117399944	A	C	0.01096	-0.287637	0.0512695	2.0186e-08	31.4755
LPL	rs11774936	A	G	0.06873	0.119396	0.0157841	3.9026e-14	57.2186
LPL	rs12543170	T	A	0.1733	0.0723754	0.0105145	5.8441e-12	47.3812
LPL	rs12549099	A	G	0.4273	-0.119488	0.00932857	1.46e-37	164.065
LPL	rs13252698	T	C	0.3028	-0.239333	0.00866187	4.7743e-168	763.45
LPL	rs13257413	T	C	0.1952	0.0622585	0.0100226	5.2448e-10	38.5865
LPL	rs13265868	A	G	0.4612	0.110314	0.00796905	1.4062e-43	191.623
LPL	rs13439782	G	T	0.3078	0.328055	0.00873827	0	1409.42
LPL	rs1372346	A	G	0.01494	-0.258988	0.0386913	2.1745e-11	44.8056
LPL	rs1388942	G	A	0.08167	0.0799793	0.0145322	3.7254e-08	30.2896
LPL	rs142084074	A	G	0.01892	0.432078	0.0324734	2.1476e-40	177.039
LPL	rs1441771	T	C	0.1882	0.157133	0.0101825	1.0035e-53	238.137
LPL	rs144219575	C	T	0.04482	-0.237344	0.0200688	2.8443e-32	139.866
LPL	rs147921063	G	A	0.01594	-0.199014	0.0339221	4.4429e-09	34.4193
LPL	rs150386245	G	T	0.02291	-0.152145	0.0271818	2.1759e-08	31.3298
LPL	rs1566122	T	C	0.3556	0.0811564	0.00829863	1.3803e-22	95.6386
LPL	rs17091237	C	T	0.3506	-0.0558058	0.00832549	2.039e-11	44.9302
LPL	rs17410086	C	T	0.1006	0.119183	0.0132759	2.7774e-19	80.5937
LPL	rs17489871	C	T	0.253	0.052117	0.0095217	4.4148e-08	29.9592
LPL	rs184171396	G	A	0.02689	0.203315	0.0248931	3.1511e-16	66.7081
LPL	rs2197088	G	A	0.4243	-0.110831	0.00803767	2.9685e-43	190.137
LPL	rs2218257	A	T	0.2799	-0.119503	0.00886483	2.0345e-41	181.727
LPL	rs248	A	G	0.06574	-0.177097	0.0160585	2.794e-28	121.621
LPL	rs253	T	C	0.4761	0.0934226	0.00795411	7.4745e-32	137.95
LPL	rs256	T	C	0.1474	0.379337	0.0112058	3.4145e-251	1145.94
LPL	rs268	G	A	0.01394	-0.229034	0.0364303	3.2366e-10	39.5251
LPL	rs28585593	C	A	0.3635	0.0899923	0.00826004	1.2203e-27	118.699
LPL	rs286	T	A	0.1116	0.614234	0.0130021	0	2231.71
LPL	rs28679685	G	A	0.2371	0.0896206	0.00938927	1.3637e-21	91.107
LPL	rs308	G	T	0.0249	0.229909	0.0262205	1.8155e-18	76.8831
LPL	rs314	A	G	0.3217	0.237464	0.00850491	1.5003e-171	779.571
LPL	rs34243211	G	T	0.09363	-0.142598	0.0137351	2.9881e-25	107.786
LPL	rs34761945	T	C	0.1046	-0.0949753	0.0132198	6.7503e-13	51.6142
LPL	rs34770253	C	T	0.1783	-0.135844	0.0103993	5.3574e-39	170.637
LPL	rs35563299	T	G	0.4582	-0.0570545	0.0079887	9.1983e-13	51.0067
LPL	rs36164932	T	C	0.04084	-0.125367	0.0207947	1.6498e-09	36.3464
LPL	rs3855754	G	C	0.3685	0.105053	0.00824991	3.837e-37	162.15
LPL	rs3898938	T	C	0.4552	0.129651	0.00797711	2.1339e-59	264.157
LPL	rs4574861	T	C	0.4801	0.0476506	0.00796579	2.2069e-09	35.7831
LPL	rs4585763	A	T	0.2839	-0.0869279	0.00894494	2.522e-22	94.4415
LPL	rs4599828	T	C	0.4622	0.0593705	0.00869451	8.5867e-12	46.6284
LPL	rs4922108	C	T	0.1663	0.0628461	0.0106696	3.8573e-09	34.6945
LPL	rs56164803	C	G	0.1295	0.155921	0.0118534	1.614e-39	173.03
LPL	rs59689479	G	T	0.02092	0.203279	0.0344173	3.5009e-09	34.8844
LPL	rs62500093	A	G	0.07271	-0.0906854	0.0157023	7.677e-09	33.3541
LPL	rs6586857	C	G	0.1384	-0.0946594	0.011525	2.1501e-16	67.4599
LPL	rs6586872	A	G	0.252	0.125981	0.00915057	3.9926e-43	189.547
LPL	rs6586878	T	C	0.3028	-0.117562	0.0086616	5.7903e-42	184.221
LPL	rs6980875	C	T	0.3526	0.106346	0.00832979	2.5127e-37	162.996
LPL	rs6996589	A	G	0.3237	0.0557251	0.00853475	6.621e-11	42.6305
LPL	rs6998248	C	T	0.1305	0.179927	0.0119516	3.2204e-51	226.644
LPL	rs6999473	C	T	0.3058	-0.081178	0.00862192	4.7128e-21	88.6479
LPL	rs7001295	C	T	0.2321	0.232955	0.0104232	1.2183e-110	499.509
LPL	rs7003526	T	C	0.4233	-0.0696688	0.00809867	7.793e-18	74.003
LPL	rs7004747	C	T	0.3924	-0.0699204	0.00817821	1.2352e-17	73.0957
LPL	rs7017890	C	A	0.242	-0.0524179	0.0092928	1.6926e-08	31.8175
LPL	rs71510656	G	A	0.05976	0.0932285	0.0168571	3.195e-08	30.5864
LPL	rs73210850	C	A	0.07669	-0.157239	0.0155659	5.4348e-24	102.04
LPL	rs73212544	G	A	0.1076	-0.0816562	0.0128433	2.044e-10	40.4229
LPL	rs73590565	T	A	0.1773	0.0913469	0.0104209	1.8578e-18	76.8375
LPL	rs74377536	A	C	0.1145	0.168919	0.0125411	2.3742e-41	181.422
LPL	rs75218485	T	C	0.03586	0.600567	0.0240784	2.5949e-137	622.113
LPL	rs75466392	T	C	0.01992	0.387044	0.0331359	1.6054e-31	136.434
LPL	rs76450127	A	G	0.05279	0.165372	0.0183655	2.1685e-19	81.081
LPL	rs76769796	G	A	0.1375	0.191726	0.0115592	8.7405e-62	275.112
LPL	rs77352983	T	C	0.06773	-0.0916417	0.0166183	3.4957e-08	30.4097
LPL	rs7816239	C	T	0.3297	0.0529326	0.00849449	4.6229e-10	38.8303
LPL	rs7819875	C	T	0.2112	-0.0686719	0.00975121	1.8869e-12	49.5954
LPL	rs78248243	A	G	0.02789	0.169406	0.0251557	1.6483e-11	45.3508
LPL	rs7835627	G	A	0.4223	0.0827518	0.00805928	9.8424e-25	105.43
LPL	rs7836144	G	A	0.3566	-0.0931219	0.00829342	2.9579e-29	126.077
LPL	rs78680143	C	A	0.05777	0.11191	0.0182823	9.2873e-10	37.4691
LPL	rs79243480	A	G	0.09064	-0.0792418	0.0141746	2.2655e-08	31.2526
LPL	rs79821925	C	T	0.01195	0.541866	0.0696513	7.2754e-15	60.5237
LPL	rs79861714	G	A	0.04482	0.185778	0.0198106	6.7491e-21	87.9413
LPL	rs958615	A	G	0.2122	-0.127344	0.00973392	4.1403e-39	171.152
LPL	rs9644636	G	T	0.2719	-0.126356	0.00892822	1.7998e-45	200.29
MAD2L2	rs12095517	T	C	0.3994	-0.0538052	0.00920643	5.084e-09	34.1558
MAD2L2	rs12116971	T	G	0.4532	0.081943	0.0105195	6.7222e-15	60.6779
MAD2L2	rs12117076	T	C	0.3436	-0.125359	0.0102169	1.3158e-34	150.548
MAD2L2	rs12139487	C	T	0.1793	-0.140193	0.0119009	4.9376e-32	138.771
MAD2L2	rs12743892	G	A	0.09861	-0.190067	0.0152698	1.4484e-35	154.933
MAD2L2	rs140129736	T	C	0.03785	-0.158053	0.0258215	9.299e-10	37.4666
MAD2L2	rs146715902	T	G	0.03386	0.193813	0.0276402	2.3494e-12	49.1681
MAD2L2	rs17875967	G	T	0.1494	-0.207666	0.0119836	2.8324e-67	300.301
MAD2L2	rs2143296	C	T	0.1743	-0.0856297	0.0122761	3.05e-12	48.6548
MAD2L2	rs3117069	C	G	0.1544	0.0841634	0.0131026	1.3344e-10	41.2601
MAD2L2	rs34717076	T	G	0.3586	0.114086	0.0106942	1.4369e-26	113.808
MAD2L2	rs4075033	G	A	0.3237	0.103961	0.00849032	1.7956e-34	149.93
MAD2L2	rs41275450	C	T	0.2639	0.057015	0.00994818	9.984e-09	32.8467
MAD2L2	rs4846028	T	C	0.2948	0.147043	0.0101692	2.187e-47	209.08
MAD2L2	rs6668392	T	C	0.03386	0.17717	0.0291235	1.1781e-09	37.0078
MAD2L2	rs6703047	A	G	0.3695	-0.0903401	0.00824579	6.2188e-28	120.032
MAD2L2	rs74054205	A	G	0.1175	-0.100664	0.015233	3.885e-11	43.6696
MAD2L2	rs7414943	G	A	0.4044	0.0514347	0.0089883	1.0503e-08	32.7459
MAD2L2	rs7417320	G	A	0.4014	-0.0814585	0.00946279	7.4087e-18	74.1028
MAD2L2	rs77094650	A	C	0.0249	0.199208	0.034213	5.7939e-09	33.9027
MAFB	rs114260990	A	G	0.03785	0.201936	0.0210366	8.0567e-22	92.1466
MAFB	rs12480025	A	G	0.04681	0.272193	0.0189402	7.8687e-47	206.531
MAFB	rs12625722	T	C	0.02689	0.147423	0.0247317	2.5101e-09	35.5323
MAFB	rs140356907	A	G	0.01793	0.234019	0.0352332	3.0945e-11	44.1162
MAFB	rs16989232	A	G	0.3556	0.0572863	0.00829863	5.0916e-12	47.6528
MAFB	rs189498741	C	A	0.01096	0.241385	0.0419852	8.9667e-09	33.0545
MAFB	rs2024630	C	T	0.3825	0.125299	0.00826748	6.9577e-52	229.695
MAFB	rs2425408	G	A	0.3616	-0.0837958	0.00848608	5.3647e-23	97.5058
MAFB	rs2902942	A	G	0.2012	0.231939	0.00990905	3.6609e-121	547.878
MAFB	rs6029105	T	G	0.0747	0.122702	0.0151377	5.2486e-16	65.7024
MAFB	rs6029122	T	G	0.1584	0.188501	0.0110268	1.6225e-65	292.236
MAFB	rs6029148	A	G	0.05777	0.185197	0.0170579	1.8512e-27	117.874
MAFB	rs6029279	C	T	0.1574	0.07123	0.0109282	7.1346e-11	42.4843
MAFB	rs6065229	C	T	0.2161	-0.0718755	0.00970228	1.2803e-13	54.8799
MAFB	rs6072043	C	T	0.1145	-0.0896251	0.012786	2.3866e-12	49.1345
MAFB	rs6093387	A	C	0.08068	0.0828684	0.0145864	1.3391e-08	32.276
MAFB	rs6102074	G	T	0.4273	-0.061156	0.00803036	2.6247e-14	57.9974
MAFB	rs6129589	C	A	0.1275	0.0949666	0.0119727	2.1599e-15	62.915
MAFB	rs7260871	G	A	0.01494	0.273073	0.0350611	6.7863e-15	60.6607
MAFB	rs7262339	G	T	0.02291	0.149506	0.027331	4.4953e-08	29.9231
MAFB	rs73118968	T	C	0.0239	-0.204169	0.0296207	5.4705e-12	47.5107
MAFB	rs73609402	G	A	0.01494	0.187553	0.0330717	1.4197e-08	32.1614
MAFB	rs74791142	A	C	0.06773	0.159838	0.015923	1.0376e-23	100.765
MAFB	rs75092000	G	A	0.01992	0.196022	0.0326748	1.9854e-09	35.9904
MAFB	rs76462512	G	T	0.01892	0.175565	0.0312088	1.8508e-08	31.6463
METTL7A	rs10783349	G	A	0.3566	-0.145316	0.00830865	1.7136e-68	305.89
METTL7A	rs10783412	G	A	0.1046	0.131086	0.0130043	6.7588e-24	101.61
METTL7A	rs10876067	A	C	0.2112	0.104044	0.00985511	4.6949e-26	111.459
METTL7A	rs11169475	A	G	0.03287	0.145369	0.0250256	6.2922e-09	33.7422
METTL7A	rs11169594	T	C	0.05478	-0.14479	0.0195857	1.4377e-13	54.6505
METTL7A	rs11169621	G	A	0.3516	0.126956	0.00852301	3.5201e-50	221.882
METTL7A	rs112499285	C	T	0.06275	-0.106439	0.0181362	4.3843e-09	34.444
METTL7A	rs113950715	C	T	0.04382	0.120886	0.0202364	2.3207e-09	35.6851
METTL7A	rs117539052	G	A	0.03884	0.225824	0.021759	3.1094e-25	107.711
METTL7A	rs12582683	C	A	0.96912	-0.302452	0.0249256	6.9417e-34	147.239
METTL7A	rs12819920	A	T	0.3277	-0.286897	0.00846341	6.9857e-252	1149.11
METTL7A	rs12821615	T	C	0.2271	0.0595557	0.00960111	5.5397e-10	38.4772
METTL7A	rs13463	T	C	0.05279	-0.175612	0.0192198	6.4209e-20	83.4848
METTL7A	rs1362965	C	T	0.3755	0.0630349	0.00860404	2.3677e-13	53.6732
METTL7A	rs140670210	A	G	0.01096	-0.526277	0.05685	2.0947e-20	85.6976
METTL7A	rs141423427	T	G	0.02191	-0.692524	0.0302818	9.3713e-116	523.005
METTL7A	rs144666632	A	G	0.01096	-0.726641	0.109843	3.7055e-11	43.7622
METTL7A	rs145871279	A	G	0.01394	0.225624	0.0378907	2.6103e-09	35.4573
METTL7A	rs146769945	T	C	0.03685	0.156987	0.0233195	1.6758e-11	45.3198
METTL7A	rs149372476	A	G	0.02092	0.29623	0.0466901	2.2329e-10	40.2539
METTL7A	rs150590240	G	T	0.01992	-0.282404	0.0347071	4.0586e-16	66.2075
METTL7A	rs182300519	C	T	0.03884	0.133392	0.0220745	1.5165e-09	36.5154
METTL7A	rs186208599	T	C	0.01793	0.239814	0.0360899	3.0363e-11	44.1547
METTL7A	rs188167615	A	G	0.02888	0.166368	0.0279006	2.4795e-09	35.5562
METTL7A	rs2232204	A	G	0.0239	0.212843	0.02955	5.9075e-13	51.8803
METTL7A	rs2436646	T	C	0.3526	-0.0658858	0.00838146	3.8108e-15	61.7937
METTL7A	rs3190077	A	C	0.2759	0.142776	0.00890417	7.3254e-58	257.112
METTL7A	rs35173156	C	T	0.1743	-0.253432	0.0105549	2.1345e-127	576.523
METTL7A	rs3742065	C	T	0.05179	0.150078	0.018872	1.8293e-15	63.2407
METTL7A	rs4026594	A	G	0.3118	0.239048	0.00859185	2.3117e-170	774.103
METTL7A	rs41439649	A	G	0.1394	-0.204975	0.0115521	1.9315e-70	314.835
METTL7A	rs61932889	G	A	0.06275	-0.207019	0.0164987	4.0974e-36	157.442
METTL7A	rs6580812	G	A	0.3645	0.0811058	0.00834216	2.4248e-22	94.5251
METTL7A	rs73088639	A	G	0.01494	0.206345	0.0377555	4.6239e-08	29.8695
METTL7A	rs7309376	T	C	0.3795	-0.0618641	0.00824547	6.2469e-14	56.292
METTL7A	rs73096828	A	G	0.1952	0.187141	0.0101486	6.2741e-76	340.034
METTL7A	rs7486874	A	G	0.258	0.101237	0.00970541	1.7899e-25	108.806
METTL7A	rs75680554	A	G	0.09163	-0.0832838	0.0144743	8.7156e-09	33.1074
METTL7A	rs76637716	A	G	0.05876	-0.175115	0.0185276	3.3305e-21	89.3327
METTL7A	rs77972806	A	G	0.06375	0.107565	0.0175141	8.1694e-10	37.7193
METTL7A	rs79735135	T	C	0.2779	-0.120537	0.00886835	4.467e-42	184.737
METTL7A	rs7977742	A	G	0.3566	0.0604096	0.00835402	4.7945e-13	52.2903
METTL7A	rs7979841	T	C	0.1833	-0.120561	0.0103406	2.0597e-31	135.932
MGP	rs10492147	T	C	0.2839	0.108192	0.00893318	9.2136e-34	146.684
MGP	rs10492152	C	T	0.1624	-0.0759103	0.0109814	4.7518e-12	47.784
MGP	rs10505784	G	A	0.1404	0.0921587	0.0115945	1.8894e-15	63.1787
MGP	rs10772822	T	C	0.1285	-0.0683965	0.0120374	1.3313e-08	32.2851
MGP	rs10846059	C	T	0.2241	0.0589158	0.00965944	1.066e-09	37.2015
MGP	rs10846060	G	A	0.1046	-0.0733752	0.0132322	2.9362e-08	30.7492
MGP	rs11056183	G	A	0.26	-0.0592973	0.00923217	1.3361e-10	41.2536
MGP	rs11056207	G	A	0.1992	-0.0607097	0.0100848	1.7442e-09	36.2392
MGP	rs11056245	T	C	0.3416	-0.119652	0.00860306	5.6483e-44	193.435
MGP	rs11835363	C	T	0.1424	0.100689	0.0116528	5.5821e-18	74.6634
MGP	rs142647117	C	T	0.06972	-0.136778	0.0175462	6.4205e-15	60.7667
MGP	rs2445388	T	G	0.3914	0.200786	0.00825276	9.5796e-131	591.925
MGP	rs4140768	A	C	0.4731	0.0477084	0.00806743	3.3471e-09	34.9718
MGP	rs4764130	T	A	0.1614	0.128829	0.0115838	9.8711e-29	123.686
MGP	rs61922980	G	A	0.05677	0.145275	0.0175978	1.5165e-16	68.15
MGP	rs7138174	A	C	0.2022	0.173874	0.0103023	6.6212e-64	284.84
MGP	rs73061044	A	G	0.06574	-0.109358	0.0172266	2.1785e-10	40.2996
MGP	rs74413281	G	A	0.04781	0.148812	0.019711	4.366e-14	56.998
MGP	rs77782835	A	G	0.0757	0.111468	0.0153381	3.6647e-13	52.8151
MGP	rs7953722	A	G	0.1066	0.0905194	0.0131241	5.3037e-12	47.5714
MGP	rs7963212	A	G	0.3695	0.0880372	0.00834499	5.1014e-26	111.296
MGP	rs7974862	G	T	0.3456	-0.0581246	0.00865271	1.8474e-11	45.1248
MGP	rs921	A	G	0.1355	-0.073835	0.0117906	3.7958e-10	39.2151
MME	rs10446333	A	G	0.1932	-0.0863052	0.0110403	5.3926e-15	61.1102
MME	rs112118105	T	C	0.3566	-0.0933047	0.00904115	5.7104e-25	106.502
MME	rs115301256	C	T	0.0259	0.223098	0.028322	3.3533e-15	62.0503
MME	rs11719420	G	A	0.3367	0.114674	0.00840598	2.2591e-42	186.101
MME	rs12633569	T	C	0.488	0.0529401	0.00803231	4.3746e-11	43.44
MME	rs143428686	T	C	0.0508	0.118746	0.0200473	3.1574e-09	35.0855
MME	rs1436630	G	A	0.3127	-0.0742934	0.00857031	4.367e-18	75.1464
MME	rs144957275	G	A	0.04084	-0.116612	0.0206888	1.7344e-08	31.7701
MME	rs191666359	A	G	0.02191	0.228391	0.0350004	6.782e-11	42.5808
MME	rs60775023	C	T	0.09462	0.103848	0.0135974	2.2165e-14	58.3299
MME	rs61057682	A	G	0.06275	-0.199641	0.0164998	1.0587e-33	146.4
MME	rs6769841	A	G	0.02291	-0.26824	0.0301241	5.3579e-19	79.2901
MME	rs6800145	A	C	0.3645	0.0559598	0.00825402	1.2051e-11	45.9643
MME	rs78416601	A	C	0.0508	0.128794	0.019575	4.7235e-11	43.2898
MME	rs79079433	G	A	0.04382	0.224125	0.0212865	6.3641e-26	110.86
MME	rs940895	A	C	0.2301	0.13054	0.00950702	6.6396e-43	188.538
MMP1	rs12146442	T	C	0.4233	0.0506797	0.00804018	2.9156e-10	39.7316
MMP1	rs12280880	C	T	0.1624	-0.0794343	0.0108282	2.2007e-13	53.8154
MMP1	rs12290253	C	T	0.1753	0.0636147	0.010448	1.139e-09	37.0723
MMP1	rs146135014	A	G	0.03088	-0.1547	0.0248638	4.9086e-10	38.712
MMP1	rs149498412	C	T	0.01195	-0.280989	0.0513418	4.4248e-08	29.9526
MMP1	rs17882679	A	T	0.04382	0.116409	0.0194423	2.1322e-09	35.849
MMP1	rs2701993	G	A	0.4462	0.0476968	0.00799142	2.3959e-09	35.623
MMP1	rs470236	A	G	0.1793	0.0620036	0.0103754	2.2868e-09	35.7126
MMP1	rs471994	A	G	0.3795	-0.103504	0.00820121	1.6258e-36	159.28
MMP1	rs476185	A	G	0.2729	0.060782	0.00896464	1.2001e-11	45.9711
MMP1	rs498186	C	A	0.4771	-0.0637081	0.00795337	1.1434e-15	64.1633
MMP1	rs514921	G	A	0.2948	-0.0611097	0.00917219	2.6903e-11	44.3889
MMP1	rs527832	A	G	0.1175	-0.0817728	0.0127144	1.2627e-10	41.3642
MMP1	rs534191	T	C	0.4104	0.101739	0.008118	4.9637e-36	157.064
MMP1	rs61301402	G	A	0.08765	-0.0910147	0.0141215	1.1545e-10	41.5393
MMP1	rs632009	T	C	0.3436	-0.0528955	0.00836477	2.5554e-10	39.9879
MMP1	rs673163	G	A	0.3994	-0.0447082	0.00819763	4.9249e-08	29.7439
MMP9	rs117606004	T	C	0.02689	-0.145601	0.0250143	5.8567e-09	33.8805
MMP9	rs12373874	A	G	0.03386	0.170319	0.0230254	1.393e-13	54.7156
MMP9	rs13039389	C	G	0.2032	-0.0841177	0.00989097	1.8222e-17	72.3265
MMP9	rs13925	A	G	0.1743	0.224896	0.0104716	2.5658e-102	461.253
MMP9	rs144373758	G	A	0.02191	0.302692	0.031412	5.6341e-22	92.8564
MMP9	rs149074578	A	C	0.03187	0.178645	0.024006	9.9473e-14	55.3789
MMP9	rs16990951	A	T	0.1006	-0.088027	0.0132066	2.6359e-11	44.4276
MMP9	rs17841916	C	T	0.03287	-0.176125	0.0229604	1.7093e-14	58.8412
MMP9	rs1805088	T	C	0.0249	-0.238943	0.0260201	4.1925e-20	84.3275
MMP9	rs2297200	A	T	0.3476	-0.045988	0.0083578	3.7423e-08	30.2764
MMP9	rs2297201	T	C	0.05179	-0.121191	0.0179263	1.3742e-11	45.7044
MMP9	rs3918278	A	G	0.03386	0.196977	0.0235487	6.0319e-17	69.9682
MMP9	rs4810488	A	C	0.1723	-0.0711377	0.0105743	1.7248e-11	45.2579
MMP9	rs6032614	G	T	0.1135	-0.126871	0.0126141	8.4702e-24	101.161
MMP9	rs6073990	T	C	0.4671	0.0474949	0.00797778	2.6295e-09	35.443
MMP9	rs6073995	A	G	0.3556	-0.110244	0.00829863	2.8437e-40	176.481
MMP9	rs6094239	G	A	0.04681	-0.212403	0.0189048	2.7325e-29	126.234
MMP9	rs6104500	C	T	0.08865	-0.082032	0.0143445	1.0728e-08	32.7035
MMP9	rs73128577	A	T	0.1445	0.0932281	0.0135158	5.2888e-12	47.5783
MMP9	rs77617917	A	G	0.08367	0.0962465	0.0147459	6.719e-11	42.6017
MMP9	rs8123864	C	T	0.3546	0.0985482	0.00843193	1.4784e-31	136.598
MVP	rs10204	T	C	0.1365	0.307773	0.0131231	1.2436e-121	550.029
MVP	rs111265045	C	T	0.249	0.0802819	0.00934434	8.5916e-18	73.8139
MVP	rs11150590	T	C	0.3406	0.0570165	0.00844175	1.4382e-11	45.6179
MVP	rs111688805	T	C	0.1165	0.131276	0.0127087	5.1776e-25	106.701
MVP	rs112484223	C	T	0.1823	0.0935281	0.0105226	6.2107e-19	79.0019
MVP	rs112549897	G	C	0.03785	-0.169377	0.0305333	2.8995e-08	30.7725
MVP	rs11644048	G	A	0.4562	-0.0474344	0.00862867	3.8543e-08	30.2203
MVP	rs117562643	A	G	0.0239	0.166974	0.0289925	8.4614e-09	33.1684
MVP	rs12918340	A	G	0.1544	-0.07196	0.0126717	1.3548e-08	32.2488
MVP	rs12929982	A	G	0.2321	-0.06063	0.0101641	2.4433e-09	35.5824
MVP	rs12932236	A	G	0.1046	-0.109602	0.0140611	6.4511e-15	60.7573
MVP	rs138804090	G	A	0.0239	0.177772	0.0316603	1.9679e-08	31.5282
MVP	rs142170386	T	C	0.02191	0.341465	0.0383345	5.2243e-19	79.3436
MVP	rs143319475	A	G	0.01494	0.283786	0.0378493	6.4898e-14	56.217
MVP	rs143504748	T	C	0.0508	0.304293	0.0203035	8.9296e-51	224.616
MVP	rs150089452	A	C	0.01195	0.248708	0.0452212	3.8022e-08	30.2478
MVP	rs150509203	T	C	0.01892	0.350649	0.0351951	2.2128e-23	99.2614
MVP	rs150987621	T	C	0.05378	0.279912	0.0191722	2.8167e-48	213.157
MVP	rs2003857	A	G	0.0757	0.246798	0.0177657	7.1226e-44	192.982
MVP	rs2073917	A	G	0.3297	0.0534303	0.00845028	2.5687e-10	39.9791
MVP	rs235645	A	G	0.4831	-0.0607745	0.0100157	1.2951e-09	36.8194
MVP	rs257884	T	C	0.2261	-0.0574993	0.00959826	2.0907e-09	35.8873
MVP	rs34103897	T	C	0.01295	-0.428837	0.0627128	8.0194e-12	46.7596
MVP	rs4788186	A	G	0.4034	-0.0741381	0.00870779	1.6774e-17	72.4882
MVP	rs4788218	C	T	0.3795	0.0647071	0.00820147	3.0316e-15	62.2474
MVP	rs6565185	G	C	0.4153	0.0520405	0.00814775	1.6917e-10	40.795
MVP	rs71387656	T	C	0.03984	-0.160464	0.0250314	1.4495e-10	41.0945
MVP	rs71389461	A	C	0.02092	-0.216437	0.0311716	3.8277e-12	48.2108
MVP	rs72793343	T	C	0.09363	0.09956	0.0141328	1.8626e-12	49.6264
MVP	rs80273739	G	A	0.0259	0.318446	0.0274435	3.951e-31	134.646
MVP	rs8057425	T	C	0.4303	0.0519591	0.00804919	1.0822e-10	41.6696
MVP	rs889695	C	T	0.2789	0.120225	0.00958356	4.2448e-36	157.375
MVP	rs9937337	G	A	0.1135	-0.080922	0.0146813	3.5478e-08	30.381
MXRA8	rs140427603	TRUE	C	0.01693	0.278723	0.0505473	3.5077e-08	30.4053
NECAB2	rs1056611	C	A	0.1076	0.104364	0.0131327	1.9139e-15	63.1532
NECAB2	rs11149618	C	G	0.3954	0.255215	0.00816796	2.5619e-214	976.3
NECAB2	rs11149626	A	C	0.1424	-0.161422	0.0113893	1.3424e-45	200.877
NECAB2	rs11149628	C	G	0.1365	-0.161761	0.012951	8.4229e-36	156.005
NECAB2	rs11149630	T	C	0.501	0.0683514	0.00795949	8.9114e-18	73.7434
NECAB2	rs111685508	G	A	0.04382	-0.157815	0.0200007	3.0074e-15	62.26
NECAB2	rs111822485	T	G	0.01494	0.433857	0.0334194	1.5479e-38	168.538
NECAB2	rs111899846	A	C	0.01594	-0.200657	0.0344221	5.5627e-09	33.9807
NECAB2	rs111935543	A	G	0.03486	-0.259882	0.0223845	3.6662e-31	134.79
NECAB2	rs112089458	A	G	0.1833	-0.0640969	0.0105379	1.1825e-09	36.9968
NECAB2	rs112146540	A	C	0.01793	0.475181	0.0309105	2.4993e-53	236.323
NECAB2	rs112273939	T	C	0.01992	-0.752119	0.0972131	1.0195e-14	59.8581
NECAB2	rs112340655	A	G	0.05677	-0.210688	0.0190216	1.6367e-28	122.682
NECAB2	rs115910018	C	G	0.03486	0.376503	0.0226179	3.2352e-62	277.096
NECAB2	rs11641676	A	G	0.3894	-0.124564	0.0082061	4.8272e-52	230.414
NECAB2	rs11649522	C	G	0.2859	0.369965	0.00890236	0	1727.08
NECAB2	rs118162687	A	G	0.02191	-0.259674	0.0354537	2.3997e-13	53.6454
NECAB2	rs118164161	T	G	0.03187	-0.173648	0.0301839	8.757e-09	33.097
NECAB2	rs11864211	T	C	0.0488	-0.238091	0.0186961	3.7785e-37	162.175
NECAB2	rs11865720	C	T	0.3785	0.0728967	0.0104452	2.9771e-12	48.7064
NECAB2	rs11866872	A	G	0.4014	-0.19971	0.00870407	1.6759e-116	526.445
NECAB2	rs12449118	A	G	0.2341	-0.0571425	0.00943132	1.3714e-09	36.7091
NECAB2	rs12599440	A	C	0.05578	-0.103257	0.0177661	6.1657e-09	33.7793
NECAB2	rs12928842	T	C	0.251	-0.0660896	0.00916194	5.4492e-13	52.0346
NECAB2	rs139051854	A	C	0.01594	0.579525	0.0357928	5.8372e-59	262.152
NECAB2	rs141348705	T	C	0.01394	-0.357011	0.0565392	2.7086e-10	39.8716
NECAB2	rs141742506	T	C	0.01195	0.505892	0.0427328	2.4712e-32	140.15
NECAB2	rs149935628	T	G	0.06972	-0.249376	0.0157098	9.5928e-57	251.981
NECAB2	rs1533077	A	C	0.1365	-0.110638	0.0115709	1.1573e-21	91.4261
NECAB2	rs1553816	G	C	0.3127	0.272299	0.00860858	1.3842e-219	1000.53
NECAB2	rs16962439	C	G	0.08865	-0.457637	0.0140023	2.724e-234	1068.17
NECAB2	rs16962827	C	T	0.0249	0.39726	0.0288901	5.0509e-43	189.082
NECAB2	rs16963089	T	C	0.09263	-0.0815373	0.0138019	3.4671e-09	34.9009
NECAB2	rs17726231	A	G	0.07669	-0.115088	0.0153841	7.3647e-14	55.9654
NECAB2	rs17787138	G	A	0.3028	0.274992	0.00864586	5.3476e-222	1011.63
NECAB2	rs2010830	A	G	0.2361	-0.159342	0.0101437	1.3206e-55	246.757
NECAB2	rs2098738	C	A	0.242	0.211609	0.0092928	8.849e-115	518.532
NECAB2	rs2280026	C	T	0.0508	-0.145819	0.0181897	1.0871e-15	64.2659
NECAB2	rs2326168	T	C	0.3247	-0.13343	0.00850002	1.5658e-55	246.415
NECAB2	rs2432563	G	C	0.03685	0.157827	0.0227476	3.9769e-12	48.1386
NECAB2	rs244795	A	G	0.25	0.0672548	0.00941601	9.1715e-13	51.0167
NECAB2	rs244811	G	A	0.3805	0.05466	0.00846785	1.0836e-10	41.667
NECAB2	rs244885	G	A	0.08466	-0.0820778	0.0143852	1.158e-08	32.555
NECAB2	rs28481664	C	T	0.1783	0.229634	0.0120014	1.3209e-81	366.106
NECAB2	rs28741067	T	G	0.25	-0.134172	0.00939822	3.0706e-46	203.813
NECAB2	rs3197188	T	C	0.2171	-0.0920243	0.00987088	1.131e-20	86.9146
NECAB2	rs34385311	A	G	0.08765	-0.107201	0.0141611	3.7265e-14	57.3064
NECAB2	rs34854437	C	T	0.1524	0.158566	0.0113775	3.7854e-44	194.234
NECAB2	rs35170840	C	G	0.05876	-0.248944	0.0178203	2.3829e-44	195.153
NECAB2	rs35414632	T	C	0.3367	-0.102671	0.00911527	1.9803e-29	126.869
NECAB2	rs3785011	A	G	0.02092	-0.236677	0.0303087	5.7644e-15	60.9789
NECAB2	rs3785017	G	A	0.2938	0.328703	0.00872159	0	1420.42
NECAB2	rs3817151	C	T	0.504	-0.234903	0.00794527	4.1882e-192	874.095
NECAB2	rs3880	A	G	0.4173	0.0519019	0.0082473	3.1139e-10	39.6044
NECAB2	rs390379	C	T	0.4333	0.0686333	0.00813817	3.3576e-17	71.1239
NECAB2	rs4150166	T	C	0.02092	-0.23443	0.0345517	1.1609e-11	46.0349
NECAB2	rs4402553	C	G	0.2221	-0.0660943	0.00980948	1.6058e-11	45.3979
NECAB2	rs4782578	A	G	0.2639	-0.278959	0.00906032	3.6556e-208	947.969
NECAB2	rs4782580	A	G	0.3078	-0.122425	0.00865268	1.8943e-45	200.189
NECAB2	rs4782599	A	G	0.1245	0.0733729	0.0120954	1.3097e-09	36.7988
NECAB2	rs4782875	T	C	0.1414	-0.10659	0.0135549	3.7265e-15	61.8362
NECAB2	rs4782888	A	C	0.06076	0.43413	0.0166752	2.0208e-149	677.795
NECAB2	rs4782896	C	A	0.3576	-0.127935	0.00859046	3.6707e-50	221.793
NECAB2	rs483566	T	G	0.3257	0.048804	0.00852233	1.0258e-08	32.7939
NECAB2	rs57576928	T	C	0.08466	-0.228743	0.0143732	5.0187e-57	253.271
NECAB2	rs60530305	A	G	0.3187	-0.060099	0.00928687	9.6971e-11	41.879
NECAB2	rs62045761	G	A	0.1683	-0.163117	0.0106931	1.539e-52	232.697
NECAB2	rs62045928	A	G	0.06474	-0.150507	0.0162285	1.7862e-20	86.0108
NECAB2	rs62048439	A	C	0.1016	-0.0947088	0.0132175	7.7447e-13	51.343
NECAB2	rs62049938	T	C	0.3088	-0.0914502	0.00930251	8.2957e-23	96.6427
NECAB2	rs6563997	T	G	0.2849	-0.102171	0.00880148	3.7354e-31	134.755
NECAB2	rs668330	C	T	0.4263	-0.0527361	0.00804738	5.6242e-11	42.9444
NECAB2	rs67890964	C	T	0.3835	0.0483944	0.0088576	4.6657e-08	29.8509
NECAB2	rs7184659	A	C	0.2928	-0.101139	0.00940474	5.6623e-27	115.649
NECAB2	rs7189109	G	A	0.2002	0.391471	0.00994609	0	1549.15
NECAB2	rs7191340	A	G	0.1106	0.0810655	0.0133639	1.3114e-09	36.7964
NECAB2	rs7197494	T	A	0.1912	-0.184382	0.0101752	2.176e-73	328.363
NECAB2	rs7201078	A	G	0.2978	-0.0514685	0.0087325	3.7696e-09	34.7381
NECAB2	rs72793613	G	A	0.05179	-0.312964	0.0188723	9.2187e-62	275.003
NECAB2	rs72793623	C	T	0.01892	-0.621446	0.029601	7.41e-98	440.752
NECAB2	rs72799228	A	G	0.0259	-0.275706	0.0258746	1.6418e-26	113.54
NECAB2	rs72800710	T	G	0.05279	-0.109417	0.0182334	1.9611e-09	36.0108
NECAB2	rs72800744	C	T	0.3287	0.0681442	0.00869818	4.7184e-15	61.3763
NECAB2	rs75426952	C	A	0.07869	-0.12857	0.0156115	1.7866e-16	67.8251
NECAB2	rs75955289	A	G	0.2151	0.0736128	0.00978959	5.5028e-14	56.5429
NECAB2	rs76029154	A	C	0.02191	0.532766	0.0299465	8.358e-71	316.505
NECAB2	rs77123299	A	G	0.04781	-0.192397	0.0208565	2.8356e-20	85.0969
NECAB2	rs77202327	T	C	0.02191	0.265927	0.0394498	1.5752e-11	45.4397
NECAB2	rs77491899	C	G	0.1026	0.467448	0.0136515	5.8565e-257	1172.48
NECAB2	rs77503493	A	G	0.01992	0.173008	0.0302937	1.1245e-08	32.6155
NECAB2	rs77945685	G	A	0.07171	-0.166767	0.0155067	5.6378e-27	115.659
NECAB2	rs78382568	A	T	0.09861	-0.207495	0.0134216	6.4799e-54	239.005
NECAB2	rs79561945	T	C	0.02988	0.434375	0.0243469	3.3956e-71	318.305
NECAB2	rs79662497	A	G	0.04382	0.234465	0.0204775	2.3569e-30	131.1
NECAB2	rs80053280	C	A	0.02888	-0.162346	0.0247355	5.2595e-11	43.0769
NECAB2	rs8045919	A	G	0.3028	0.120445	0.00942078	1.9886e-37	163.456
NECAB2	rs8047216	T	C	0.251	0.157944	0.00927714	5.3592e-65	289.854
NECAB2	rs8051893	T	C	0.3775	0.0503765	0.00819477	7.8863e-10	37.7905
NECAB2	rs8052260	T	C	0.3695	-0.106936	0.00933779	2.2925e-30	131.148
NECAB2	rs8055932	A	G	0.4442	-0.0658586	0.00841675	5.0846e-15	61.2259
NECAB2	rs824401	A	G	0.2649	-0.0659754	0.0104923	3.2117e-10	39.5389
NECAB2	rs907031	C	T	0.4263	-0.179796	0.00803365	6.0821e-111	500.882
NECAB2	rs9783761	T	C	0.1823	-0.0672947	0.0108888	6.3939e-10	38.1949
NECAB2	rs9927321	C	G	0.1614	-0.204975	0.0108566	1.6533e-79	356.466
NFE2L3	rs10235225	G	A	0.3815	0.089165	0.0121888	2.57e-13	53.5136
NFE2L3	rs10248605	G	A	0.1394	0.149217	0.0170941	2.5693e-18	76.1972
NFE2L3	rs10264484	G	C	0.2012	-0.0884098	0.0147709	2.1559e-09	35.825
NFE2L3	rs10951125	A	G	0.2032	0.148242	0.0148919	2.4127e-23	99.0921
NFE2L3	rs10951140	G	A	0.25	0.077117	0.0136735	1.7025e-08	31.8085
NFE2L3	rs113032232	A	G	0.1434	-0.177832	0.0168945	6.5422e-26	110.797
NFE2L3	rs113622769	G	A	0.02191	-0.23316	0.0404511	8.2046e-09	33.2237
NFE2L3	rs116914941	G	T	0.04283	0.199844	0.0298796	2.2593e-11	44.7334
NFE2L3	rs117393656	A	G	0.04084	-0.25614	0.0299204	1.1209e-17	73.2856
NFE2L3	rs118040724	C	T	0.04382	-0.211822	0.0298097	1.1963e-12	50.4924
NFE2L3	rs12538243	C	T	0.4323	-0.09095	0.0119525	2.7537e-14	57.9014
NFE2L3	rs12700689	T	C	0.01394	-0.409174	0.0505059	5.4241e-16	65.6343
NFE2L3	rs12700692	T	C	0.1773	-0.182421	0.0155026	5.7605e-32	138.465
NFE2L3	rs139229172	A	C	0.01693	-0.332472	0.0542333	8.7658e-10	37.5818
NFE2L3	rs139448001	C	A	0.01195	-0.749625	0.11459	6.0702e-11	42.7951
NFE2L3	rs139986404	G	A	0.01195	-0.595679	0.0544925	8.14e-28	119.496
NFE2L3	rs146154536	C	T	0.04781	0.185078	0.0326025	1.3724e-08	32.2261
NFE2L3	rs1534696	C	A	0.4402	0.104653	0.0120711	4.3364e-18	75.1637
NFE2L3	rs17728343	G	A	0.2341	-0.107023	0.0139901	2.0098e-14	58.521
NFE2L3	rs17796710	A	C	0.07171	0.195114	0.0229482	1.8603e-17	72.2908
NFE2L3	rs1981522	C	T	0.3586	-0.0747105	0.0123464	1.4359e-09	36.617
NFE2L3	rs2107347	A	G	0.3347	-0.134298	0.0126985	3.8505e-26	111.85
NFE2L3	rs2158359	C	A	0.4711	0.146058	0.0118614	7.6532e-35	151.627
NFE2L3	rs2391223	A	G	0.07365	-0.529434	0.029792	1.1814e-70	315.808
NFE2L3	rs2525765	A	G	0.2799	0.105342	0.0131881	1.3759e-15	63.8034
NFE2L3	rs2893236	C	T	0.1972	0.158106	0.0148807	2.285e-26	112.889
NFE2L3	rs34778871	G	A	0.01594	-0.409561	0.061123	2.0757e-11	44.898
NFE2L3	rs35257100	T	C	0.2201	-0.542503	0.0142936	0	1440.53
NFE2L3	rs3814094	A	G	0.4661	-0.321287	0.0118689	2.2336e-161	732.769
NFE2L3	rs3948698	A	G	0.4392	-0.0721342	0.0119301	1.4812e-09	36.559
NFE2L3	rs4585645	T	C	0.2002	-0.154094	0.0147964	2.1314e-25	108.458
NFE2L3	rs4722539	G	A	0.2211	0.0969765	0.0142684	1.0727e-11	46.1938
NFE2L3	rs4722596	T	C	0.08267	0.127361	0.0215002	3.1497e-09	35.0902
NFE2L3	rs56273868	G	A	0.04382	-0.283434	0.0289301	1.1552e-22	95.9851
NFE2L3	rs57693267	T	C	0.05777	-0.196365	0.0261576	6.0498e-14	56.355
NFE2L3	rs66892818	C	T	0.05677	-0.258222	0.0258952	2.0252e-23	99.4368
NFE2L3	rs67494041	A	G	0.3127	0.0955755	0.0127729	7.2866e-14	55.9908
NFE2L3	rs67976730	C	A	0.1165	-0.126422	0.0184582	7.4264e-12	46.9102
NFE2L3	rs6949179	T	C	0.2659	0.087443	0.0157447	2.7953e-08	30.8447
NFE2L3	rs6960944	C	T	0.1106	-0.150061	0.0191056	4.0169e-15	61.69
NFE2L3	rs6962886	A	G	0.2938	0.21292	0.0131552	6.435e-59	261.961
NFE2L3	rs6963147	T	C	0.239	-0.0862755	0.0138832	5.1456e-10	38.6188
NFE2L3	rs73093850	T	G	0.01892	-0.359316	0.0522307	6.0021e-12	47.3261
NFE2L3	rs74507046	C	T	0.01693	-0.430732	0.0551062	5.4355e-15	61.0961
NFE2L3	rs76314882	A	T	0.03486	-0.320842	0.0359607	4.5794e-19	79.6021
NFE2L3	rs76496287	G	A	0.03984	0.197461	0.0302725	6.9099e-11	42.5469
NFE2L3	rs7788675	T	C	0.1046	-0.151644	0.0193561	4.7109e-15	61.3778
NFE2L3	rs79397862	A	G	0.02888	-0.210334	0.0364304	7.7596e-09	33.3345
NFE2L3	rs80063559	T	C	0.02689	-0.374561	0.0377311	3.1703e-23	98.5473
NFE2L3	rs896311	G	A	0.3068	-0.127512	0.0128387	3.0213e-23	98.6407
NFE2L3	rs9648016	T	A	0.07669	0.124215	0.0222503	2.3695e-08	31.1654
NFE2L3	rs9648321	C	A	0.241	0.180705	0.0140106	4.6433e-38	166.351
NQO1	rs115351511	T	C	0.01992	0.295005	0.0286326	6.8298e-25	106.154
NQO1	rs11646092	A	G	0.05378	0.116092	0.0197432	4.1027e-09	34.5756
NQO1	rs11646929	T	C	0.1135	-0.0917199	0.0131935	3.6014e-12	48.3289
NQO1	rs11649610	T	C	0.3068	-0.0672665	0.00938349	7.5769e-13	51.3888
NQO1	rs117888798	G	A	0.01096	0.263687	0.0472472	2.3941e-08	31.1476
NQO1	rs12597359	A	G	0.0498	0.155563	0.018821	1.3923e-16	68.3168
NQO1	rs13336317	A	G	0.07171	0.204054	0.0153974	4.37e-40	175.629
NQO1	rs144925216	A	G	0.01096	0.461493	0.0461609	1.5645e-23	99.95
NQO1	rs148355156	A	G	0.01494	0.421051	0.0419023	9.3371e-24	100.97
NQO1	rs2287970	C	G	0.3197	-0.0855417	0.00918924	1.2904e-20	86.6556
NQO1	rs2917666	C	G	0.3277	0.117954	0.00846381	3.8173e-44	194.22
NQO1	rs2917667	A	G	0.1056	0.408009	0.0135304	9.2236e-200	909.324
NQO1	rs34195470	A	G	0.4054	0.0627429	0.00809116	8.8762e-15	60.1323
NQO1	rs35921615	C	T	0.08367	0.0971594	0.014756	4.5734e-11	43.3543
NQO1	rs4985464	T	C	0.3167	-0.0733057	0.0101648	5.5217e-13	52.0086
NQO1	rs57629257	T	C	0.07072	0.258669	0.0167212	5.5825e-54	239.305
NQO1	rs7184995	C	G	0.1494	0.174066	0.0111955	1.6518e-54	241.734
NQO1	rs72799376	G	T	0.3108	-0.0584793	0.00860091	1.052e-11	46.2291
NQO1	rs74320963	A	G	0.01992	0.485653	0.0286905	2.8355e-64	286.533
NQO1	rs7499710	C	A	0.2759	0.104014	0.00951553	8.194e-28	119.487
NQO1	rs76038087	T	C	0.03088	0.365397	0.024037	3.472e-52	231.083
NQO1	rs78243262	C	T	0.07171	-0.110503	0.0166596	3.2893e-11	43.9967
NQO1	rs8063219	G	T	0.3805	-0.0892123	0.00818214	1.1103e-27	118.882
NQO1	rs889400	A	T	0.2749	0.146781	0.008898	3.9332e-61	272.115
NQO1	rs9922520	A	G	0.3406	-0.0911409	0.00893854	2.0576e-24	103.967
NQO1	rs9929531	C	T	0.4502	0.0567767	0.00939825	1.5297e-09	36.4961
PARD3B	rs10175496	A	G	0.05578	0.11176	0.018017	5.5397e-10	38.4772
PARD3B	rs113398285	A	G	0.01693	0.221435	0.0345425	1.4514e-10	41.0945
PARD3B	rs115885095	A	C	0.05578	0.153607	0.0181189	2.2989e-17	71.8714
PARD3B	rs11690439	C	T	0.3317	0.0968458	0.00857878	1.4906e-29	127.442
PARD3B	rs13030724	A	G	0.03586	0.146573	0.0223227	5.1685e-11	43.1137
PARD3B	rs1398056	G	A	0.06773	0.131906	0.0169147	6.2796e-15	60.8135
PARD3B	rs147490127	A	G	0.01793	0.338272	0.0386018	1.9012e-18	76.7919
PARD3B	rs1540361	A	C	0.4343	0.0711426	0.00819388	3.875e-18	75.3841
PARD3B	rs1921802	T	C	0.4293	-0.0511793	0.00814465	3.304e-10	39.4861
PARD3B	rs35435713	T	C	0.1474	0.264305	0.0113936	4.8144e-119	538.129
PARD3B	rs3856508	A	C	0.24	0.0858742	0.00944108	9.4066e-20	82.7336
PARD3B	rs4673323	A	C	0.91932	0.167143	0.0153393	1.2017e-27	118.732
PARD3B	rs4675499	A	G	0.2371	0.0637863	0.00947903	1.7083e-11	45.2821
PARD3B	rs58412256	T	G	0.495	0.0484686	0.00806439	1.8529e-09	36.1225
PARD3B	rs7559398	C	T	0.04084	0.187603	0.0220168	1.5845e-17	72.6057
PARD3B	rs79288173	G	A	0.2351	-0.0739918	0.0100399	1.7063e-13	54.314
PCP4L1	rs2501862	A	C	0.4024	0.0600778	0.00916491	5.5642e-11	42.9706
PCP4L1	rs34006306	G	T	0.05876	0.134703	0.0195176	5.1493e-12	47.6321
PCP4L1	rs4075971	T	C	0.2629	-0.0728758	0.0102097	9.4699e-13	50.9496
PCP4L1	rs4523531	T	C	0.01096	-0.289843	0.0441713	5.3091e-11	43.0572
PCP4L1	rs71639056	C	G	0.1365	0.129269	0.0132708	2.0196e-22	94.8851
PCP4L1	rs75243626	C	T	0.0488	-0.114564	0.0208601	3.9741e-08	30.1621
PCP4L1	rs7551761	G	C	0.3257	0.0668258	0.00959134	3.2331e-12	48.5433
PID1	rs1003817	T	C	0.251	0.0624895	0.00921076	1.1657e-11	46.0281
PID1	rs10176762	G	C	0.2032	0.0575563	0.00992419	6.6553e-09	33.6354
PID1	rs10194205	T	C	0.1863	-0.503419	0.0102567	0	2409.05
PID1	rs10207909	G	A	0.4771	-0.194239	0.00798036	7.4708e-131	592.416
PID1	rs10490182	A	G	0.07171	-0.17162	0.0161528	2.2801e-26	112.886
PID1	rs10933295	C	T	0.1564	-0.220604	0.0110314	5.7556e-89	399.912
PID1	rs111293120	A	G	0.04183	0.140363	0.0210015	2.3346e-11	44.6692
PID1	rs113152532	A	G	0.1056	0.205649	0.0130654	8.0444e-56	247.748
PID1	rs113153462	T	C	0.01594	0.347136	0.0335754	4.6941e-25	106.895
PID1	rs114188338	A	C	0.1295	0.102748	0.0118941	5.7006e-18	74.6237
PID1	rs116267165	C	T	0.02291	-0.598214	0.0285089	9.3001e-98	440.303
PID1	rs11687391	T	C	0.1793	-0.127318	0.01041	2.1388e-34	149.583
PID1	rs11691845	G	A	0.497	0.0702598	0.00797238	1.2206e-18	77.6672
PID1	rs117629891	G	A	0.03586	-0.125472	0.0224966	2.4386e-08	31.1074
PID1	rs1226951	G	A	0.4452	0.19002	0.00807866	2.4756e-122	553.247
PID1	rs1226997	C	T	0.491	0.139811	0.00797328	7.7723e-69	307.476
PID1	rs12475878	T	G	0.262	-0.0580347	0.00928763	4.1415e-10	39.045
PID1	rs13029349	A	C	0.2052	0.0852657	0.00988828	6.5337e-18	74.3544
PID1	rs13388143	C	T	0.05976	-0.564372	0.0168467	4.7237e-246	1122.28
PID1	rs13415183	A	G	0.3247	0.0538196	0.00852844	2.7832e-10	39.8237
PID1	rs13416940	A	G	0.2271	0.0643941	0.00951619	1.3184e-11	45.7896
PID1	rs1362238	T	C	0.2799	-0.0733762	0.00887848	1.4016e-16	68.302
PID1	rs1362240	A	C	0.1803	0.0803577	0.0108567	1.3455e-13	54.7852
PID1	rs140975579	A	G	0.03088	-0.231471	0.0253423	6.6014e-20	83.4263
PID1	rs142292503	T	C	0.02191	0.202739	0.0295599	6.9539e-12	47.0404
PID1	rs142475435	C	A	0.01195	0.411133	0.0493528	8.057e-17	69.3972
PID1	rs16825965	T	C	0.01195	-0.703916	0.0528434	1.7522e-40	177.444
PID1	rs16825984	T	C	0.01195	0.261786	0.0440872	2.8887e-09	35.2587
PID1	rs17483785	A	G	0.05578	0.167447	0.0176927	2.9638e-21	89.5711
PID1	rs17484035	T	A	0.3317	-0.0474942	0.00848232	2.1509e-08	31.351
PID1	rs17676036	G	T	0.07371	-0.0941909	0.0152546	6.6247e-10	38.1257
PID1	rs1861618	C	T	0.1952	0.07013	0.0100566	3.0937e-12	48.6297
PID1	rs2024484	A	C	0.04681	0.113715	0.0193428	4.1325e-09	34.5615
PID1	rs2396663	C	T	0.1683	0.0788052	0.010654	1.3951e-13	54.7127
PID1	rs28378381	G	A	0.4343	-0.162068	0.00804171	2.5024e-90	406.16
PID1	rs4496326	T	G	0.238	-0.0658834	0.00936004	1.939e-12	49.5447
PID1	rs4973144	A	T	0.2958	-0.0856037	0.0087498	1.3242e-22	95.7169
PID1	rs4973146	A	G	0.4392	0.0484199	0.00807455	2.0174e-09	35.9592
PID1	rs4973180	C	T	0.1733	-0.165719	0.0105518	1.3934e-55	246.653
PID1	rs62191682	C	A	0.05279	-0.138438	0.0199998	4.4531e-12	47.9141
PID1	rs62193497	A	G	0.1783	0.207654	0.0104685	1.4559e-87	393.467
PID1	rs6436838	C	G	0.09163	-0.0872772	0.0138417	2.8745e-10	39.7581
PID1	rs6718834	A	G	0.2032	0.0628451	0.0100315	3.733e-10	39.2477
PID1	rs6735031	A	G	0.05976	-0.135238	0.0179764	5.3452e-14	56.597
PID1	rs6739881	C	T	0.3456	-0.0864028	0.00838162	6.4433e-25	106.267
PID1	rs67447525	T	C	0.1265	0.209313	0.0126284	1.0602e-61	274.724
PID1	rs6755403	A	G	0.2281	-0.069843	0.00949934	1.9468e-13	54.0578
PID1	rs6759486	C	T	0.01892	-0.262429	0.0454117	7.5146e-09	33.3957
PID1	rs72981115	G	A	0.07271	0.160448	0.0155452	5.6395e-25	106.531
PID1	rs75090741	G	A	0.02291	0.183915	0.0284135	9.6331e-11	41.8971
PID1	rs75167324	A	G	0.1365	-0.0778879	0.0116719	2.5028e-11	44.5303
PID1	rs75373611	T	G	0.03486	-0.167687	0.0224444	7.9467e-14	55.8188
PID1	rs75892962	C	G	0.09363	-0.566793	0.0138561	0	1673.28
PID1	rs76633817	T	C	0.07072	-0.232139	0.0167567	1.2099e-43	191.919
PID1	rs769268	A	G	0.4472	-0.0610304	0.00805905	3.647e-14	57.3488
PID1	rs77087421	A	C	0.02888	0.283104	0.0264442	9.5808e-27	114.612
PID1	rs77821734	C	T	0.01394	0.247506	0.0447861	3.2724e-08	30.5411
PID1	rs79471914	A	G	0.01693	0.176484	0.0321576	4.0651e-08	30.1192
PID1	rs80264208	G	T	0.03187	0.151729	0.0258288	4.2489e-09	34.5086
PID1	rs9712102	T	G	0.4612	0.256672	0.00801177	3.3525e-225	1026.36
PID1	rs973322	A	G	0.2341	-0.105579	0.00941347	3.4109e-29	125.792
PLK2	rs1508908	T	C	0.3635	0.0533757	0.00827376	1.1111e-10	41.618
PLK2	rs62366403	A	G	0.3516	-0.0646098	0.00872716	1.3274e-13	54.8089
PLK2	rs697133	G	A	0.3894	-0.0495025	0.00814696	1.2306e-09	36.9202
PMAIP1	rs11152188	G	T	0.2271	-0.0578342	0.0095833	1.5896e-09	36.42
PMAIP1	rs12955262	G	T	0.24	0.0634857	0.00940097	1.4482e-11	45.6044
PMAIP1	rs34494370	G	A	0.3177	0.0875473	0.00856158	1.5228e-24	104.563
PMAIP1	rs58697140	T	A	0.1703	0.159929	0.0106237	3.2596e-51	226.62
PMAIP1	rs6567134	T	C	0.5159	0.0649576	0.00875534	1.1783e-13	55.0445
PMAIP1	rs7230690	T	C	0.3446	-0.0520507	0.008403	5.8507e-10	38.3694
PMAIP1	rs7231882	T	C	0.1982	-0.081977	0.0100183	2.7732e-16	66.9566
PMAIP1	rs7240884	G	A	0.4124	0.0601882	0.00814709	1.495e-13	54.5781
PMAIP1	rs7407605	C	A	0.2281	0.0661416	0.00961961	6.1729e-12	47.2753
PNMT	rs876493	G	A	0.4183	0.065655	0.00834477	3.6151e-15	61.9023
PROCR	rs1122174	T	C	0.1504	0.0619416	0.0113173	4.4248e-08	29.9559
PROCR	rs11699306	C	T	0.1006	-0.168778	0.0134371	3.4769e-36	157.769
PROCR	rs117879275	C	A	0.01494	-0.258702	0.0376514	6.3753e-12	47.2106
PROCR	rs143384	G	A	0.4114	-0.0632035	0.00827889	2.2687e-14	58.2825
PROCR	rs17303568	G	A	0.05279	-0.14007	0.0180752	9.2328e-15	60.0517
PROCR	rs17331061	G	T	0.01693	-0.225199	0.0329987	8.8171e-12	46.5738
PROCR	rs224320	G	A	0.07371	-0.0880197	0.0153859	1.059e-08	32.7276
PROCR	rs2254207	C	A	0.2301	-0.105179	0.00955178	3.3673e-28	121.251
PROCR	rs2295887	G	A	0.3376	-0.0749523	0.00850156	1.182e-18	77.7271
PROCR	rs2378335	C	A	0.3898	-0.147183	0.00925267	5.6484e-57	253.036
PROCR	rs2425020	T	C	0.2291	0.0731137	0.00982499	9.9624e-14	55.3774
PROCR	rs2425038	G	A	0.1604	-0.0830531	0.0112514	1.5616e-13	54.488
PROCR	rs4911429	A	G	0.3546	0.0785748	0.00844899	1.4071e-20	86.4881
PROCR	rs56400269	C	T	0.02291	-0.206076	0.0293849	2.3326e-12	49.1822
PROCR	rs6059729	G	A	0.1016	-0.0796152	0.0141274	1.7445e-08	31.7589
PROCR	rs6060466	T	C	0.1016	-0.0854221	0.0133328	1.4841e-10	41.0484
PROCR	rs6088659	T	C	0.1992	0.0764642	0.0103225	1.288e-13	54.8711
PROCR	rs6120777	A	G	0.1614	-0.0605824	0.0109277	2.9564e-08	30.7348
PROCR	rs6141533	G	T	0.3058	-0.0550979	0.00894402	7.2561e-10	37.9493
PROCR	rs73095513	A	C	0.01394	-0.261447	0.0400065	6.3525e-11	42.7075
PROCR	rs8117173	A	C	0.2012	-0.0809166	0.0102374	2.6966e-15	62.4732
PTPRU	rs11804788	C	A	0.01594	0.439653	0.037943	4.7852e-31	134.263
PTPRU	rs12748195	T	C	0.02092	0.213713	0.0319285	2.1804e-11	44.8029
RASGRF2	rs10043415	C	A	0.261	0.0755085	0.00906204	7.9354e-17	69.4289
RASGRF2	rs10462577	G	T	0.2878	0.0781845	0.00877442	5.0849e-19	79.397
RASGRF2	rs111849133	T	C	0.4422	0.0660114	0.0119236	3.091e-08	30.6495
RASGRF2	rs115568758	C	T	0.02191	-0.154035	0.0282132	4.7667e-08	29.8083
RASGRF2	rs116466855	T	C	0.05876	0.107028	0.0177158	1.5297e-09	36.4985
RASGRF2	rs12516854	A	C	0.08665	-0.0933238	0.0141473	4.2013e-11	43.5151
RASGRF2	rs12653956	T	C	0.4024	0.0608504	0.00811598	6.4997e-14	56.214
RASGRF2	rs180995639	C	T	0.01494	0.345367	0.0516815	2.3506e-11	44.6571
RASGRF2	rs245338	A	G	0.4283	-0.0470354	0.00804285	4.9692e-09	34.2003
RASGRF2	rs26888	A	T	0.3845	-0.0623307	0.00907091	6.3486e-12	47.2175
RASGRF2	rs26910	A	T	0.1663	0.0929651	0.0108019	7.5391e-18	74.0701
RASGRF2	rs34998	C	A	0.3406	-0.0713077	0.00838293	1.7942e-17	72.3571
RASGRF2	rs367080	T	C	0.4133	-0.0808385	0.00812578	2.5576e-23	98.9707
RASGRF2	rs500676	G	A	0.4681	-0.0834123	0.00796124	1.0972e-25	109.774
RASGRF2	rs540149	T	A	0.1554	-0.0753945	0.010966	6.1816e-12	47.2698
RASGRF2	rs569954	C	T	0.3516	-0.0899078	0.00833506	3.9739e-27	116.353
RASGRF2	rs59989282	A	G	0.1534	-0.0788698	0.0110233	8.3795e-13	51.1912
RASGRF2	rs6871067	C	T	0.4014	0.073067	0.00810441	1.958e-19	81.2828
RASGRF2	rs6874731	G	T	0.4801	0.0711349	0.00795132	3.6793e-19	80.0363
RASGRF2	rs72769219	A	G	0.2729	0.177619	0.00893491	6.1608e-88	395.183
RASGRF2	rs72769259	A	G	0.05677	0.132545	0.0172997	1.8363e-14	58.7016
RASGRF2	rs73766165	A	G	0.03088	0.154332	0.0232729	3.3252e-11	43.9755
RASGRF2	rs75171718	G	T	0.05976	0.102019	0.0170694	2.2784e-09	35.7209
RASGRF2	rs7710039	C	T	0.3008	-0.0476131	0.00870886	4.572e-08	29.8903
RASGRF2	rs7732064	G	A	0.4861	-0.0559406	0.00799083	2.5487e-12	49.0084
RGS5	rs10159123	T	G	0.4622	-0.0602653	0.00799487	4.7723e-14	56.8214
RGS5	rs12731546	G	A	0.1843	-0.236436	0.0103002	1.3256e-116	526.909
RGS5	rs17362578	T	C	0.05378	0.11946	0.019556	1.0051e-09	37.315
RGS5	rs2036699	C	T	0.2878	0.0619543	0.00880421	1.967e-12	49.518
RGS5	rs2815268	G	A	0.3337	-0.0730386	0.00845325	5.6017e-18	74.6548
RGS5	rs3010342	A	G	0.3347	0.0738078	0.00844695	2.3811e-18	76.3491
RGS5	rs34726114	T	C	0.1773	-0.134319	0.0104561	9.0574e-38	165.02
RGS5	rs3856197	A	C	0.3386	-0.0954025	0.00843859	1.2311e-29	127.814
RGS5	rs56291740	C	T	0.1165	0.103713	0.0135426	1.8856e-14	58.6496
RGS5	rs7533913	G	T	0.3695	0.0640244	0.00825823	9.003e-15	60.1059
RGS5	rs10159123	T	G	0.4622	-0.198484	0.0191205	3.0322e-25	107.759
RGS5	rs10917707	A	T	0.4133	0.244597	0.0352232	3.8061e-12	48.2219
RGS5	rs115067664	T	C	0.01892	0.475489	0.0759313	3.8007e-10	39.2139
RGS5	rs12123999	C	T	0.07968	0.323027	0.0352223	4.6865e-20	84.1091
RGS5	rs12731546	G	A	0.1843	-0.67466	0.0245999	1.3657e-165	752.147
RGS5	rs139807103	A	G	0.01394	-0.641505	0.109118	4.1225e-09	34.5626
RGS5	rs17362578	T	C	0.05378	0.327048	0.0475865	6.3042e-12	47.234
RGS5	rs2036699	C	T	0.2878	0.157091	0.0210561	8.626e-14	55.6606
RGS5	rs2815268	G	A	0.3337	-0.248652	0.0202168	9.1249e-35	151.273
RGS5	rs3010342	A	G	0.3347	0.221879	0.0202017	4.6032e-28	120.631
RGS5	rs34726114	T	C	0.1773	-0.371534	0.0249648	4.2884e-50	221.483
RGS5	rs3806364	G	C	0.3705	0.132078	0.0203751	9.0395e-11	42.0202
RGS5	rs3856197	A	C	0.3386	-0.310887	0.0201478	1.0223e-53	238.094
RGS5	rs56291740	C	T	0.1165	0.214715	0.0334598	1.3899e-10	41.1792
RGS5	rs7533913	G	T	0.3695	0.199222	0.0197504	6.3068e-24	101.748
RGS5	rs80182852	C	T	0.02789	0.32397	0.0578952	2.1961e-08	31.313
RPP25	rs33991421	TRUE	C	0.0249	-0.214721	0.027846	1.2464e-14	59.4595
SCNN1A	rs12579898	T	C	0.253	0.0778032	0.00981447	2.2414e-15	62.8437
SCNN1A	rs149113888	C	T	0.03138	0.196036	0.031761	6.7346e-10	38.0961
SCNN1A	rs1800693	C	T	0.4253	-0.0523117	0.00846756	6.4919e-10	38.1664
SCNN1A	rs4764587	T	C	0.3805	0.0580547	0.0102992	1.7324e-08	31.7735
SCNN1A	rs73048428	A	G	0.08367	-0.0963372	0.015453	4.5351e-10	38.8652
SCNN1A	rs7963228	G	A	0.4124	-0.0880734	0.00807073	1.0012e-27	119.087
SELENOP	rs1423656	G	T	0.4163	-0.0541282	0.00808789	2.1924e-11	44.7896
SELENOP	rs55681913	C	T	0.1046	0.0750779	0.0131301	1.0779e-08	32.6955
SELENOP	rs61460310	G	A	0.2918	0.079553	0.00882784	2.0344e-19	81.2089
SERPINF2	rs11078594	C	G	0.1733	-0.111857	0.0135129	1.2526e-16	68.522
SERPINF2	rs11078596	T	C	0.1693	-0.0960824	0.0133228	5.5136e-13	52.0115
SERPINF2	rs11078676	G	A	0.495	-0.0589537	0.00805654	2.5245e-13	53.5458
SERPINF2	rs111483011	C	T	0.01793	-0.178034	0.0319498	2.5125e-08	31.0505
SERPINF2	rs111928588	A	G	0.02988	0.419596	0.0372457	1.9403e-29	126.914
SERPINF2	rs112823791	T	G	0.01394	0.366358	0.0602275	1.181e-09	37.0017
SERPINF2	rs117222117	T	C	0.01693	-0.229071	0.0404906	1.535e-08	32.0062
SERPINF2	rs117387705	A	G	0.01394	0.445396	0.0590923	4.8017e-14	56.8109
SERPINF2	rs12939051	G	A	0.49	-0.287509	0.00927823	7.9198e-211	960.225
SERPINF2	rs139984686	T	G	0.02092	0.269196	0.0433251	5.1916e-10	38.6063
SERPINF2	rs145856765	G	A	0.05677	-0.156934	0.027339	9.4453e-09	32.951
SERPINF2	rs149335969	C	T	0.1753	-0.132776	0.0165101	8.824e-16	64.6754
SERPINF2	rs17291738	T	C	0.2859	-0.0565072	0.00902498	3.8203e-10	39.2026
SERPINF2	rs17338990	C	T	0.05976	-0.100888	0.0174188	6.9553e-09	33.5461
SERPINF2	rs35259159	T	C	0.05976	0.35944	0.0217388	2.0743e-61	273.39
SERPINF2	rs4790808	A	G	0.4213	0.0823725	0.0110555	9.2917e-14	55.5144
SERPINF2	rs5030755	G	A	0.1026	0.0941208	0.0133575	1.8387e-12	49.6503
SERPINF2	rs56382961	G	A	0.05677	-0.139035	0.0254178	4.4953e-08	29.9209
SERPINF2	rs59409453	A	G	0.259	-0.105205	0.00924464	5.2479e-30	129.507
SERPINF2	rs62090013	A	G	0.04382	-0.202572	0.0269632	5.7788e-14	56.4437
SERPINF2	rs62090047	T	C	0.257	-0.240011	0.0106622	3.2682e-112	506.718
SERPINF2	rs6502953	A	G	0.3386	0.128903	0.00849541	5.3218e-52	230.229
SERPINF2	rs78003847	A	G	0.02689	0.477351	0.0334858	4.1611e-46	203.214
SERPINF2	rs78516214	C	A	0.06574	0.330475	0.0233793	2.3048e-45	199.81
SERPINF2	rs79514045	T	C	0.1912	0.0571386	0.0102782	2.7101e-08	30.9047
SERPINF2	rs8070192	A	G	0.2261	0.531769	0.0125835	0	1785.84
SERPINH1	rs11236497	A	G	0.1394	0.0983788	0.0117716	6.4224e-17	69.8445
SERPINH1	rs11236513	A	C	0.1574	0.0643275	0.0116791	3.6335e-08	30.337
SERPINH1	rs117111120	T	C	0.0498	-0.173394	0.0187433	2.2199e-20	85.581
SERPINH1	rs117677702	C	T	0.05279	-0.155351	0.0199147	6.1516e-15	60.8525
SERPINH1	rs11825799	T	C	0.1653	-0.101999	0.0112588	1.3093e-19	82.0745
SERPINH1	rs12791815	A	G	0.3466	-0.168673	0.00836477	1.9955e-90	406.615
SERPINH1	rs2163661	A	G	0.05976	0.170087	0.0172012	4.6931e-23	97.7745
SERPINH1	rs2371371	T	C	0.02092	-0.184163	0.0286039	1.2074e-10	41.453
SERPINH1	rs34465895	G	A	0.05478	-0.121522	0.0195539	5.139e-10	38.6225
SERPINH1	rs36016715	C	T	0.09363	-0.0828899	0.0136633	1.3065e-09	36.8036
SERPINH1	rs479150	T	C	0.2022	0.0728634	0.00996218	2.5969e-13	53.4946
SERPINH1	rs4945016	C	G	0.1106	0.12378	0.0164794	5.8588e-14	56.4181
SERPINH1	rs558464	G	A	0.08267	0.0912146	0.0144521	2.7652e-10	39.835
SERPINH1	rs585433	A	G	0.4572	-0.260122	0.00797429	2.1211e-233	1064.07
SERPINH1	rs589827	T	C	0.4502	-0.129401	0.00800077	7.7187e-59	261.585
SERPINH1	rs597501	T	G	0.2112	0.096141	0.0098029	1.0463e-22	96.1851
SERPINH1	rs602003	A	G	0.4153	-0.16135	0.00806153	4.0928e-89	400.592
SERPINH1	rs606419	T	A	0.262	0.144893	0.00909999	4.4447e-57	253.52
SERPINH1	rs61895075	T	C	0.0996	0.0788363	0.0133347	3.3798e-09	34.9529
SERPINH1	rs61895095	C	A	0.06375	-0.0956211	0.0164464	6.0925e-09	33.8038
SERPINH1	rs622403	T	C	0.1076	0.0905447	0.0128199	1.6342e-12	49.8831
SERPINH1	rs623136	G	T	0.2281	0.0646079	0.00952708	1.1902e-11	45.9887
SERPINH1	rs639939	A	G	0.4572	0.0849105	0.00797454	1.7892e-26	113.374
SERPINH1	rs666063	T	C	0.1614	-0.0990114	0.0111965	9.3016e-19	78.2004
SERPINH1	rs666566	C	T	0.06972	0.176615	0.0157093	2.5185e-29	126.398
SERPINH1	rs72989924	A	G	0.04781	-0.161086	0.0200541	9.5273e-16	64.5227
SERPINH1	rs72991809	T	C	0.02092	0.182431	0.0284333	1.399e-10	41.1663
SERPINH1	rs72999555	G	A	0.01892	0.272751	0.0329131	1.1634e-16	68.6744
SERPINH1	rs75393006	A	G	0.02888	0.149999	0.0247372	1.3311e-09	36.7685
SERPINH1	rs76141864	G	T	0.04482	-0.147831	0.0237228	4.617e-10	38.8328
SERPINH1	rs77415004	T	C	0.1464	-0.14424	0.0115337	6.9223e-36	156.398
SLC8A1-AS1	rs11885322	C	T	0.0249	0.532084	0.0703666	3.9814e-14	57.1778
SLC8A1-AS1	rs12619770	C	A	0.504	0.145638	0.0219035	2.9509e-11	44.2105
SLC8A1-AS1	rs12712682	C	T	0.1594	-0.220579	0.0299358	1.7243e-13	54.2933
SLC8A1-AS1	rs13022251	C	T	0.1046	0.245602	0.0357974	6.8476e-12	47.0719
SLC8A1-AS1	rs13405865	G	T	0.255	0.174981	0.0251259	3.3028e-12	48.5001
SLC8A1-AS1	rs1428567	C	T	0.4801	0.215886	0.0219386	7.541e-23	96.8354
SLC8A1-AS1	rs1428572	G	T	0.3606	0.152593	0.0228071	2.2256e-11	44.7641
SLC8A1-AS1	rs1641455	C	G	0.2878	0.501303	0.0241922	2.2121e-95	429.389
SLC8A1-AS1	rs2072530	A	G	0.1464	0.256267	0.0309793	1.3173e-16	68.4293
SLC8A1-AS1	rs2514	G	C	0.1245	0.275251	0.0331987	1.1249e-16	68.7407
SLC8A1-AS1	rs381627	C	G	0.1315	-0.25025	0.0324057	1.1398e-14	59.6355
SLC8A1-AS1	rs3862986	T	C	0.1853	0.315415	0.0281859	4.5438e-29	125.227
SLC8A1-AS1	rs387103	A	G	0.1982	-0.153429	0.0274716	2.3343e-08	31.1922
SLC8A1-AS1	rs3922283	A	G	0.3277	0.250836	0.0233319	5.8877e-27	115.58
SLC8A1-AS1	rs423066	T	A	0.244	0.25213	0.0268996	7.05e-21	87.8531
SLC8A1-AS1	rs4952593	C	T	0.3586	-0.207943	0.023821	2.5557e-18	76.2024
SLC8A1-AS1	rs5553	G	T	0.06076	0.263578	0.0458429	8.9561e-09	33.0579
SLC8A1-AS1	rs7605482	T	C	0.02789	0.643072	0.06651	4.0915e-22	93.4857
SLC8A1-AS1	rs76724537	T	C	0.1026	0.528741	0.0360999	1.4163e-48	214.523
TESMIN	rs10736670	A	G	0.4462	-0.0930787	0.00806079	7.6265e-31	133.336
TESMIN	rs10896371	C	T	0.1245	0.0754875	0.0121386	5.0097e-10	38.6735
TESMIN	rs111752425	A	C	0.07669	-0.300663	0.0153771	3.9202e-85	382.304
TESMIN	rs11228323	C	T	0.1145	0.15123	0.0125843	2.8859e-33	144.418
TESMIN	rs11228348	G	A	0.04084	0.14837	0.0227064	6.395e-11	42.6971
TESMIN	rs11228371	A	C	0.4044	0.0653408	0.00822466	1.9513e-15	63.1151
TESMIN	rs113002363	T	C	0.03187	-0.169032	0.0245882	6.2164e-12	47.2588
TESMIN	rs11604684	A	G	0.03586	-0.255522	0.0221403	8.1967e-31	133.195
TESMIN	rs117618516	C	T	0.06275	-0.120738	0.0174982	5.1929e-12	47.61
TESMIN	rs12222303	A	G	0.4542	-0.0886431	0.00941759	4.8401e-21	88.5952
TESMIN	rs137864217	C	T	0.03685	-0.240405	0.0236233	2.5222e-24	103.563
TESMIN	rs138559989	T	C	0.01195	-0.249643	0.0407481	8.9777e-10	37.534
TESMIN	rs144219740	T	C	0.03088	-0.269419	0.0232076	3.7006e-31	134.771
TESMIN	rs147188702	A	G	0.1703	-0.0660489	0.0106815	6.2656e-10	38.2357
TESMIN	rs190728176	A	G	0.03884	-0.243646	0.0221253	3.3375e-28	121.266
TESMIN	rs2229738	T	C	0.08665	0.106967	0.0160888	2.963e-11	44.2026
TESMIN	rs2305508	T	C	0.5279	-0.152615	0.00798443	1.9235e-81	365.349
TESMIN	rs2513275	C	T	0.1693	-0.201855	0.0106866	1.4101e-79	356.783
TESMIN	rs2513279	T	C	0.2271	-0.0992017	0.0108744	7.3343e-20	83.22
TESMIN	rs2513304	T	G	0.2699	-0.35511	0.00899593	0	1558.24
TESMIN	rs2924694	C	T	0.2002	0.0807426	0.0102258	2.8846e-15	62.3468
TESMIN	rs34537179	G	A	0.1643	0.10527	0.0110875	2.2148e-21	90.1455
TESMIN	rs4988325	A	G	0.2012	0.0579322	0.00996169	6.0489e-09	33.82
TESMIN	rs61887067	A	G	0.3108	-0.142262	0.00879263	7.0022e-59	261.783
TESMIN	rs61887105	C	A	0.1245	-0.192948	0.0123938	1.1973e-54	242.366
TESMIN	rs61887109	T	C	0.01992	-0.191862	0.0342056	2.0326e-08	31.462
TESMIN	rs61889593	C	T	0.06076	-0.2068	0.0172336	3.5616e-33	143.995
TESMIN	rs639756	T	C	0.4183	0.0569119	0.00810769	2.2282e-12	49.2734
TESMIN	rs6421653	T	C	0.4203	-0.053611	0.00807614	3.1711e-11	44.0657
TESMIN	rs663997	T	G	0.07769	-0.100529	0.0178063	1.6441e-08	31.8739
TESMIN	rs7111910	C	A	0.252	-0.0576589	0.00987801	5.3085e-09	34.0717
TESMIN	rs7129243	A	G	0.08566	-0.264934	0.0153493	9.3461e-67	297.918
TESMIN	rs71465403	C	T	0.01295	-0.335581	0.0490057	7.4994e-12	46.8924
TESMIN	rs72943230	T	C	0.05279	0.137035	0.018866	3.7692e-13	52.7599
TESMIN	rs76138598	T	C	0.02092	0.190614	0.0304412	3.8105e-10	39.2089
TESMIN	rs77061287	A	G	0.06275	0.135842	0.0180266	4.8609e-14	56.7853
TESMIN	rs77823556	A	G	0.03785	-0.2515	0.023396	5.939e-27	115.556
TESMIN	rs7927922	G	A	0.06574	-0.126056	0.0161138	5.1579e-15	61.1978
TESMIN	rs7930706	A	G	0.2689	0.080248	0.00900762	5.1588e-19	79.3685
TESMIN	rs7946537	C	T	0.09661	0.129901	0.0135313	7.9944e-22	92.16
TESMIN	rs882979	T	C	0.1922	-0.206104	0.010116	2.8331e-92	415.104
THBD	rs10485640	G	A	0.1106	-0.126505	0.0129294	1.3137e-22	95.7325
THBD	rs11087423	A	C	0.3426	0.0698453	0.00846026	1.5114e-16	68.1566
THBD	rs116954593	A	G	0.02988	-0.197168	0.0279545	1.7485e-12	49.7476
THBD	rs11698127	A	G	0.2829	0.0526068	0.0090351	5.8009e-09	33.9015
THBD	rs117580669	C	T	0.03287	-0.367331	0.0227061	7.2568e-59	261.715
THBD	rs13040862	A	G	0.06673	-0.168699	0.0162147	2.3724e-25	108.245
THBD	rs13041854	T	C	0.1056	0.0959385	0.0129496	1.2764e-13	54.8874
THBD	rs138295732	A	G	0.0239	-0.487098	0.0319988	2.5038e-52	231.721
THBD	rs143990199	A	G	0.01494	-0.546405	0.044263	5.2092e-35	152.387
THBD	rs17669463	C	T	0.02789	-0.207574	0.0245728	2.9786e-17	71.3569
THBD	rs1962	C	T	0.2311	-0.055477	0.0094732	4.7358e-09	34.2951
THBD	rs2207109	G	A	0.3177	-0.102732	0.00854815	2.8511e-33	144.432
THBD	rs2424515	G	A	0.0757	-0.362177	0.0150179	1.6822e-128	581.596
THBD	rs3176126	A	G	0.01892	0.235331	0.0336273	2.5927e-12	48.9748
THBD	rs34497825	A	C	0.09562	0.127482	0.0136751	1.1395e-20	86.9034
THBD	rs34848533	G	A	0.08865	0.125355	0.0140422	4.3772e-19	79.6913
THBD	rs35339750	A	G	0.09064	0.107679	0.0138631	8.024e-15	60.3309
THBD	rs3746732	A	G	0.256	-0.146125	0.00911469	7.6384e-58	257.019
THBD	rs41282282	T	C	0.02191	-0.694371	0.0417868	5.232e-62	276.125
THBD	rs4419293	C	G	0.05478	-0.118194	0.0174895	1.3991e-11	45.6706
THBD	rs4539856	T	G	0.2689	-0.0703592	0.00900633	5.6198e-15	61.0305
THBD	rs4813484	G	A	0.252	0.0651635	0.00915115	1.073e-12	50.7058
THBD	rs60232154	G	A	0.02888	-0.576913	0.0247601	4.4126e-120	542.895
THBD	rs6036318	G	C	0.2769	-0.184938	0.0088945	5.0499e-96	432.324
THBD	rs6036322	C	T	0.2869	0.0740578	0.00878263	3.3923e-17	71.1037
THBD	rs6048489	T	C	0.09462	-0.0858932	0.0135724	2.474e-10	40.0499
THBD	rs6082887	G	A	0.05876	-0.210318	0.0175278	3.5875e-33	143.978
THBD	rs6106597	C	G	0.25	0.101786	0.0091911	1.6737e-28	122.642
THBD	rs6132593	A	T	0.1404	-0.0710261	0.0126251	1.8444e-08	31.6496
THBD	rs6137883	A	G	0.08765	-0.107231	0.0140734	2.5446e-14	58.0553
THBD	rs61419534	A	C	0.0996	0.0748382	0.0132895	1.7896e-08	31.7127
THBD	rs62208780	C	T	0.05976	-0.130756	0.0168776	9.3793e-15	60.0207
THBD	rs6515299	C	T	0.3426	-0.0726899	0.00838649	4.4132e-18	75.1256
THBD	rs7273411	G	A	0.2321	0.0607439	0.00950802	1.6741e-10	40.8155
THBD	rs74450267	T	C	0.02689	-0.342968	0.0256245	7.4597e-41	179.142
THBD	rs76725003	C	T	0.02988	-0.152798	0.0249182	8.6781e-10	37.6014
THBD	rs80182235	A	G	0.03088	-0.578317	0.0234195	1.2468e-134	609.784
THBD	rs8124643	A	G	0.04283	-0.122634	0.0209906	5.1454e-09	34.1325
THBD	rs844811	T	C	0.01394	-0.590419	0.0362837	1.5496e-59	264.788
THBD	rs844813	C	T	0.1066	-0.558517	0.0128725	0	1882.54
THBD	rs844829	C	G	0.3287	0.139621	0.0084722	5.1254e-61	271.587
THBD	rs844911	T	C	0.1683	-0.197642	0.0106384	4.8242e-77	345.146
TLR4	rs10116253	C	T	0.254	0.17937	0.00914286	1.0727e-85	384.889
TLR4	rs10117151	C	A	0.3755	0.0969148	0.00820353	3.3124e-32	139.566
TLR4	rs10217468	G	T	0.08665	-0.0935188	0.0141466	3.8225e-11	43.7014
TLR4	rs10441751	T	C	0.4392	0.054314	0.00800442	1.1577e-11	46.043
TLR4	rs10513301	T	C	0.2281	-0.0538741	0.00946721	1.2645e-08	32.3829
TLR4	rs10733628	C	G	0.3984	0.059487	0.00817242	3.368e-13	52.9838
TLR4	rs10739512	A	C	0.4094	0.0443139	0.00809371	4.3751e-08	29.9767
TLR4	rs10759930	T	C	0.4193	0.371888	0.00805057	0	2133.89
TLR4	rs10818015	C	A	0.1673	-0.065942	0.0106442	5.8211e-10	38.3793
TLR4	rs10818033	A	G	0.3596	0.0616916	0.00827886	9.2215e-14	55.5278
TLR4	rs10818040	A	T	0.09363	-0.232077	0.0136614	1.0077e-64	288.585
[truncated: 544 more rows]

## Sheet: S3_heterogeneity_brainQT
id.exposure	id.outcome	outcome	exposure	method	Q	Q_df	Q_pval	gene	V1
hI1BoK	FWIuuI	outcome	exposure	MR Egger	34.2607	37	0.598154	AKR1C3
hI1BoK	FWIuuI	outcome	exposure	Inverse variance weighted	35.926	38	0.565709	AKR1C3
KtfPjq	Rqa2yV	outcome	exposure	MR Egger	1.29749	4	0.861801	AKR1C4
KtfPjq	Rqa2yV	outcome	exposure	Inverse variance weighted	1.72576	5	0.885638	AKR1C4
fhPyax	KO1shy	outcome	exposure	MR Egger	69.9998	73	0.577846	ALDH1A1
fhPyax	KO1shy	outcome	exposure	Inverse variance weighted	70.0185	74	0.609593	ALDH1A1
2rvZOp	uPnsrK	outcome	exposure	MR Egger	35.2681	36	0.503208	ALDOC
2rvZOp	uPnsrK	outcome	exposure	Inverse variance weighted	35.8118	37	0.524648	ALDOC
Uigl49	1C3f3q	outcome	exposure	MR Egger	40.3874	39	0.408802	ANXA2
Uigl49	1C3f3q	outcome	exposure	Inverse variance weighted	41.1456	40	0.420219	ANXA2
bTXsFI	riIgSA	outcome	exposure	MR Egger	25.3044	48	0.997139	CCDC152
bTXsFI	riIgSA	outcome	exposure	Inverse variance weighted	30.3127	49	0.983469	CCDC152
rfIVM3	i0stCB	outcome	exposure	MR Egger	62.7197	59	0.345836	CHI3L1
rfIVM3	i0stCB	outcome	exposure	Inverse variance weighted	63.2448	60	0.362543	CHI3L1
yuChsB	rm5YJN	outcome	exposure	MR Egger	59.93	46	0.0814874	CNR1
yuChsB	rm5YJN	outcome	exposure	Inverse variance weighted	60.8504	47	0.0844733	CNR1
hpoWRC	3hbg0j	outcome	exposure	MR Egger	79.3305	77	0.405336	CYP1B1
hpoWRC	3hbg0j	outcome	exposure	Inverse variance weighted	79.5516	78	0.429857	CYP1B1
AfHHu7	zGKoKY	outcome	exposure	MR Egger	0.578849	1	0.446764	DDIT4
AfHHu7	zGKoKY	outcome	exposure	Inverse variance weighted	0.616229	2	0.734831	DDIT4
iKBt4C	hxjFVU	outcome	exposure	MR Egger	61.3191	79	0.929719	DLL1
iKBt4C	hxjFVU	outcome	exposure	Inverse variance weighted	63.6415	80	0.909876	DLL1
omI2jx	iHxZmv	outcome	exposure	MR Egger	23.6893	38	0.9664	ECRG4
omI2jx	iHxZmv	outcome	exposure	Inverse variance weighted	23.8228	39	0.973398	ECRG4
gRBe4e	8pO47n	outcome	exposure	MR Egger	13.1599	18	0.781987	EDN3
gRBe4e	8pO47n	outcome	exposure	Inverse variance weighted	13.3243	19	0.821562	EDN3
n0It35	ZPjyJa	outcome	exposure	MR Egger	76.249	73	0.37448	F13A1
n0It35	ZPjyJa	outcome	exposure	Inverse variance weighted	76.9164	74	0.385408	F13A1
GRqiis	C3CWY0	outcome	exposure	MR Egger	87.9493	80	0.254282	FAM89A
GRqiis	C3CWY0	outcome	exposure	Inverse variance weighted	88.6981	81	0.26152	FAM89A
AjtsVa	VTntII	outcome	exposure	Inverse variance weighted	0.00121663	1	0.972175	FNDC5
Jb4Duy	nX7dmC	outcome	exposure	Inverse variance weighted	0.0573727	1	0.810698	FOXJ1
YsDXLJ	08HklO	outcome	exposure	MR Egger	5.39799	9	0.798326	GAD1
YsDXLJ	08HklO	outcome	exposure	Inverse variance weighted	5.44448	10	0.859581	GAD1
u3Tgbc	kvNgdd	outcome	exposure	MR Egger	0.0994764	1	0.752459	GIPR
u3Tgbc	kvNgdd	outcome	exposure	Inverse variance weighted	0.13597	2	0.934275	GIPR
dizBV1	xU1l3I	outcome	exposure	MR Egger	22.0496	22	0.456932	GLIPR1L2
dizBV1	xU1l3I	outcome	exposure	Inverse variance weighted	22.7122	23	0.477677	GLIPR1L2
NDjazi	AW7Q2p	outcome	exposure	MR Egger	68.0083	74	0.6741	GPNMB
NDjazi	AW7Q2p	outcome	exposure	Inverse variance weighted	69.215	75	0.666491	GPNMB
Vm4ceF	Ps5Vny	outcome	exposure	MR Egger	14.7343	18	0.680121	GRAMD2B
Vm4ceF	Ps5Vny	outcome	exposure	Inverse variance weighted	14.7744	19	0.736824	GRAMD2B
TCga7R	Cb2E7I	outcome	exposure	MR Egger	17.3095	21	0.692184	H1
TCga7R	Cb2E7I	outcome	exposure	Inverse variance weighted	18.3033	22	0.687865	H1
								HGF
abgpTU	Z1LQhd	outcome	exposure	MR Egger	56.5397	94	0.999218	HLA
abgpTU	Z1LQhd	outcome	exposure	Inverse variance weighted	56.9143	95	0.999321	HLA
a7Pz3G	RZx9j6	outcome	exposure	MR Egger	61.7554	58	0.343456	HLA
a7Pz3G	RZx9j6	outcome	exposure	Inverse variance weighted	61.8726	59	0.373935	HLA
0YuMsG	G2P4vX	outcome	exposure	MR Egger	31.2106	22	0.0918864	HLA
0YuMsG	G2P4vX	outcome	exposure	Inverse variance weighted	32.065	23	0.0987994	HLA
HxeVzh	vDRu6O	outcome	exposure	MR Egger	66.3051	22	2.48966e-06	HSPA6
HxeVzh	vDRu6O	outcome	exposure	Inverse variance weighted	67.5393	23	2.89915e-06	HSPA6
OurXI8	c2eWX3	outcome	exposure	MR Egger	0.000125987	1	0.991044	IGF2
OurXI8	c2eWX3	outcome	exposure	Inverse variance weighted	0.0480662	2	0.976253	IGF2
mpzy7b	5ExBjk	outcome	exposure	MR Egger	2.38776	6	0.880812	JAM2
mpzy7b	5ExBjk	outcome	exposure	Inverse variance weighted	3.72946	7	0.810357	JAM2
nk8QnC	SGiCcd	outcome	exposure	MR Egger	58.8695	78	0.94781	LPL
nk8QnC	SGiCcd	outcome	exposure	Inverse variance weighted	70.3151	79	0.746797	LPL
s5NoWJ	IegBvH	outcome	exposure	MR Egger	22.5706	18	0.207636	MAD2L2
s5NoWJ	IegBvH	outcome	exposure	Inverse variance weighted	23.4114	19	0.219708	MAD2L2
ES7b5v	Vo378A	outcome	exposure	MR Egger	24.8487	23	0.358133	MAFB
ES7b5v	Vo378A	outcome	exposure	Inverse variance weighted	25.2392	24	0.392856	MAFB
YzemOf	wOWHLZ	outcome	exposure	MR Egger	54.1446	38	0.0432415	METTL7A
YzemOf	wOWHLZ	outcome	exposure	Inverse variance weighted	54.3668	39	0.0519526	METTL7A
rce17P	UC8kvv	outcome	exposure	MR Egger	21.9885	21	0.400174	MGP
rce17P	UC8kvv	outcome	exposure	Inverse variance weighted	23.1631	22	0.392571	MGP
5oXUMD	ejcZlk	outcome	exposure	MR Egger	10.294	11	0.504147	MME
5oXUMD	ejcZlk	outcome	exposure	Inverse variance weighted	11.1931	12	0.512449	MME
ywEEgA	w57rH0	outcome	exposure	MR Egger	7.46325	15	0.943498	MMP1
ywEEgA	w57rH0	outcome	exposure	Inverse variance weighted	7.53834	16	0.961438	MMP1
133eCI	DIG1pV	outcome	exposure	MR Egger	25.2762	18	0.117496	MMP9
133eCI	DIG1pV	outcome	exposure	Inverse variance weighted	26.7621	19	0.110318	MMP9
U3W8zf	4VAbC1	outcome	exposure	MR Egger	38.2128	28	0.0944397	MVP
U3W8zf	4VAbC1	outcome	exposure	Inverse variance weighted	44.8875	29	0.0301728	MVP
								MXRA8
Nh0tGK	wSX7oP	outcome	exposure	MR Egger	97.4318	102	0.609442	NECAB2
Nh0tGK	wSX7oP	outcome	exposure	Inverse variance weighted	97.6864	103	0.629342	NECAB2
Z9ID4R	SMAxnD	outcome	exposure	MR Egger	45.9964	50	0.634724	NFE2L3
Z9ID4R	SMAxnD	outcome	exposure	Inverse variance weighted	46.2497	51	0.662468	NFE2L3
t2QX7W	IlF9L2	outcome	exposure	MR Egger	17.306	22	0.746253	NQO1
t2QX7W	IlF9L2	outcome	exposure	Inverse variance weighted	19.5931	23	0.666314	NQO1
R6hS7m	GGca4A	outcome	exposure	MR Egger	8.18826	14	0.879289	PARD3B
R6hS7m	GGca4A	outcome	exposure	Inverse variance weighted	8.55858	15	0.899445	PARD3B
uX0RzD	laiRhj	outcome	exposure	MR Egger	9.83097	5	0.0801689	PCP4L1
uX0RzD	laiRhj	outcome	exposure	Inverse variance weighted	10.2996	6	0.11259	PCP4L1
iMRchL	aDx2zR	outcome	exposure	MR Egger	64.7144	58	0.253908	PID1
iMRchL	aDx2zR	outcome	exposure	Inverse variance weighted	64.7166	59	0.283965	PID1
8RfuDc	yebQjr	outcome	exposure	MR Egger	0.0105477	1	0.918199	PLK2
8RfuDc	yebQjr	outcome	exposure	Inverse variance weighted	1.37284	2	0.503375	PLK2
rxer2Q	GaVsvW	outcome	exposure	MR Egger	2.83935	6	0.828723	PMAIP1
rxer2Q	GaVsvW	outcome	exposure	Inverse variance weighted	3.30482	7	0.855446	PMAIP1
								PNMT
N8tLE0	BuLxJ5	outcome	exposure	MR Egger	22.0828	18	0.22833	PROCR
N8tLE0	BuLxJ5	outcome	exposure	Inverse variance weighted	23.9996	19	0.196168	PROCR
BjOaVn	mEotOA	outcome	exposure	Inverse variance weighted	0.0201488	1	0.887122	PTPRU
qpemuz	klT2iI	outcome	exposure	MR Egger	19.0978	23	0.695533	RASGRF2
qpemuz	klT2iI	outcome	exposure	Inverse variance weighted	19.3066	24	0.735447	RASGRF2
mSr1nr	NcXrfq	outcome	exposure	MR Egger	10.4197	13	0.65931	RGS5
mSr1nr	NcXrfq	outcome	exposure	Inverse variance weighted	12.9116	14	0.533494	RGS5
								RPP25
JbnqH8	gntItt	outcome	exposure	MR Egger	2.21632	3	0.528741	SCNN1A
JbnqH8	gntItt	outcome	exposure	Inverse variance weighted	3.25034	4	0.516838	SCNN1A
WJtYyF	pH2WAV	outcome	exposure	MR Egger	0.4405	1	0.506881	SELENOP
WJtYyF	pH2WAV	outcome	exposure	Inverse variance weighted	1.134	2	0.567226	SELENOP
kA0sAF	iVVDf1	outcome	exposure	MR Egger	21.052	23	0.577914	SERPINF2
kA0sAF	iVVDf1	outcome	exposure	Inverse variance weighted	21.8705	24	0.586993	SERPINF2
AVjzvS	lnPfVA	outcome	exposure	MR Egger	34.0932	29	0.235866	SERPINH1
AVjzvS	lnPfVA	outcome	exposure	Inverse variance weighted	37.2729	30	0.169323	SERPINH1
9reCAg	RkKooj	outcome	exposure	MR Egger	10.0432	17	0.901787	SLC8A1
9reCAg	RkKooj	outcome	exposure	Inverse variance weighted	10.0551	18	0.930094	SLC8A1
ft9o5M	ITOzbi	outcome	exposure	MR Egger	55.6337	37	0.0251783	TESMIN
ft9o5M	ITOzbi	outcome	exposure	Inverse variance weighted	56.9378	38	0.0247835	TESMIN
jEJiEi	qMLxaF	outcome	exposure	MR Egger	31.4545	40	0.830816	THBD
jEJiEi	qMLxaF	outcome	exposure	Inverse variance weighted	31.6861	41	0.851648	THBD
z7aoL3	LfPpg0	outcome	exposure	MR Egger	112.763	135	0.918421	TLR4
z7aoL3	LfPpg0	outcome	exposure	Inverse variance weighted	113.718	136	0.918002	TLR4
JbGwdg	G4fkV1	outcome	exposure	MR Egger	5.4196	5	0.366843	TMEM132D
JbGwdg	G4fkV1	outcome	exposure	Inverse variance weighted	5.90712	6	0.433674	TMEM132D
RgFJ9V	I5gf8V	outcome	exposure	MR Egger	191.958	185	0.347587	TMEM176A
RgFJ9V	I5gf8V	outcome	exposure	Inverse variance weighted	192.466	186	0.357222	TMEM176A
HvWeF3	zcBf6a	outcome	exposure	MR Egger	18.6793	20	0.542754	TRIM22
HvWeF3	zcBf6a	outcome	exposure	Inverse variance weighted	18.9681	21	0.587188	TRIM22
TNJnia	4ZZElo	outcome	exposure	MR Egger	11.8515	16	0.75414	TRPV4
TNJnia	4ZZElo	outcome	exposure	Inverse variance weighted	12.2895	17	0.7823	TRPV4
UGgJAC	GOEoQj	outcome	exposure	Inverse variance weighted	3.97493	1	0.0461823	VAV1
idPCPi	fqPcrY	outcome	exposure	MR Egger	78.0251	90	0.811986	WLS
idPCPi	fqPcrY	outcome	exposure	Inverse variance weighted	83.0915	91	0.710315	WLS
AvT0mM	YrLHvA	outcome	exposure	MR Egger	76.2746	72	0.342841	XBP1
AvT0mM	YrLHvA	outcome	exposure	Inverse variance weighted	76.8958	73	0.355013	XBP1

## Sheet: S4_heterogeneity_plasmaQT
id.exposure	id.outcome	outcome	exposure	method	Q	Q_df	Q_pval	gene	V1
A8qJ6k	Uw1dJf	outcome	exposure	MR Egger	34.2607	37	0.598154	AKR1C3
A8qJ6k	Uw1dJf	outcome	exposure	Inverse variance weighted	35.926	38	0.565709	AKR1C3
DyT5xk	57YnDX	outcome	exposure	MR Egger	1.29749	4	0.861801	AKR1C4
DyT5xk	57YnDX	outcome	exposure	Inverse variance weighted	1.72576	5	0.885638	AKR1C4
JMgtXy	JRmnrG	outcome	exposure	MR Egger	69.9998	73	0.577846	ALDH1A1
JMgtXy	JRmnrG	outcome	exposure	Inverse variance weighted	70.0185	74	0.609593	ALDH1A1
6KKTYS	HvCWam	outcome	exposure	MR Egger	35.2681	36	0.503208	ALDOC
6KKTYS	HvCWam	outcome	exposure	Inverse variance weighted	35.8118	37	0.524648	ALDOC
anQkDK	yGQtT9	outcome	exposure	MR Egger	40.3874	39	0.408802	ANXA2
anQkDK	yGQtT9	outcome	exposure	Inverse variance weighted	41.1456	40	0.420219	ANXA2
pKUu9i	c3o5T4	outcome	exposure	MR Egger	25.3044	48	0.997139	CCDC152
pKUu9i	c3o5T4	outcome	exposure	Inverse variance weighted	30.3127	49	0.983469	CCDC152
tGXP85	WbmFxc	outcome	exposure	MR Egger	62.7197	59	0.345836	CHI3L1
tGXP85	WbmFxc	outcome	exposure	Inverse variance weighted	63.2448	60	0.362543	CHI3L1
3aDBos	b2Smha	outcome	exposure	MR Egger	59.93	46	0.0814874	CNR1
3aDBos	b2Smha	outcome	exposure	Inverse variance weighted	60.8504	47	0.0844733	CNR1
1hYVyu	0lyxuW	outcome	exposure	MR Egger	79.3305	77	0.405336	CYP1B1
1hYVyu	0lyxuW	outcome	exposure	Inverse variance weighted	79.5516	78	0.429857	CYP1B1
9WGCUn	q2vtPI	outcome	exposure	MR Egger	0.578849	1	0.446764	DDIT4
9WGCUn	q2vtPI	outcome	exposure	Inverse variance weighted	0.616229	2	0.734831	DDIT4
ikmv9V	DA3rUE	outcome	exposure	MR Egger	61.3191	79	0.929719	DLL1
ikmv9V	DA3rUE	outcome	exposure	Inverse variance weighted	63.6415	80	0.909876	DLL1
2aCBNt	qn46Pg	outcome	exposure	MR Egger	23.6893	38	0.9664	ECRG4
2aCBNt	qn46Pg	outcome	exposure	Inverse variance weighted	23.8228	39	0.973398	ECRG4
soIGzn	cFFRoH	outcome	exposure	MR Egger	13.1599	18	0.781987	EDN3
soIGzn	cFFRoH	outcome	exposure	Inverse variance weighted	13.3243	19	0.821562	EDN3
JVP1CE	cq5X3R	outcome	exposure	MR Egger	76.249	73	0.37448	F13A1
JVP1CE	cq5X3R	outcome	exposure	Inverse variance weighted	76.9164	74	0.385408	F13A1
ezFKKb	yFiS9j	outcome	exposure	MR Egger	87.9493	80	0.254282	FAM89A
ezFKKb	yFiS9j	outcome	exposure	Inverse variance weighted	88.6981	81	0.26152	FAM89A
cKianF	t2DjKX	outcome	exposure	Inverse variance weighted	0.00121663	1	0.972175	FNDC5
HKviNa	wBXI2g	outcome	exposure	Inverse variance weighted	0.0573727	1	0.810698	FOXJ1
X9clBt	KGKf7R	outcome	exposure	MR Egger	5.39799	9	0.798326	GAD1
X9clBt	KGKf7R	outcome	exposure	Inverse variance weighted	5.44448	10	0.859581	GAD1
2oPxi0	q6YxE8	outcome	exposure	MR Egger	0.0994764	1	0.752459	GIPR
2oPxi0	q6YxE8	outcome	exposure	Inverse variance weighted	0.13597	2	0.934275	GIPR
tYyem3	s9FNJh	outcome	exposure	MR Egger	22.0496	22	0.456932	GLIPR1L2
tYyem3	s9FNJh	outcome	exposure	Inverse variance weighted	22.7122	23	0.477677	GLIPR1L2
KNzKrZ	rdXH3b	outcome	exposure	MR Egger	68.0083	74	0.6741	GPNMB
KNzKrZ	rdXH3b	outcome	exposure	Inverse variance weighted	69.215	75	0.666491	GPNMB
YLlnmK	otOGag	outcome	exposure	MR Egger	14.7343	18	0.680121	GRAMD2B
YLlnmK	otOGag	outcome	exposure	Inverse variance weighted	14.7744	19	0.736824	GRAMD2B
SLUJzA	fliYOc	outcome	exposure	MR Egger	17.3095	21	0.692184	H1
SLUJzA	fliYOc	outcome	exposure	Inverse variance weighted	18.3033	22	0.687865	H1
								HGF
l4gIPa	gDt2K5	outcome	exposure	MR Egger	56.5397	94	0.999218	HLA
l4gIPa	gDt2K5	outcome	exposure	Inverse variance weighted	56.9143	95	0.999321	HLA
5Lgm1s	VNrPrY	outcome	exposure	MR Egger	61.7554	58	0.343456	HLA
5Lgm1s	VNrPrY	outcome	exposure	Inverse variance weighted	61.8726	59	0.373935	HLA
tYGDRD	Ch0oZn	outcome	exposure	MR Egger	31.2106	22	0.0918864	HLA
tYGDRD	Ch0oZn	outcome	exposure	Inverse variance weighted	32.065	23	0.0987994	HLA
y5vJbU	0ubtel	outcome	exposure	MR Egger	66.3051	22	2.48966e-06	HSPA6
y5vJbU	0ubtel	outcome	exposure	Inverse variance weighted	67.5393	23	2.89915e-06	HSPA6
Vu5JTV	nKfxUZ	outcome	exposure	MR Egger	0.000125987	1	0.991044	IGF2
Vu5JTV	nKfxUZ	outcome	exposure	Inverse variance weighted	0.0480662	2	0.976253	IGF2
ZOG8rz	g8DXSC	outcome	exposure	MR Egger	2.38776	6	0.880812	JAM2
ZOG8rz	g8DXSC	outcome	exposure	Inverse variance weighted	3.72946	7	0.810357	JAM2
j0pc6I	LRQqDm	outcome	exposure	MR Egger	58.8695	78	0.94781	LPL
j0pc6I	LRQqDm	outcome	exposure	Inverse variance weighted	70.3151	79	0.746797	LPL
du8Rsb	5xHQrL	outcome	exposure	MR Egger	22.5706	18	0.207636	MAD2L2
du8Rsb	5xHQrL	outcome	exposure	Inverse variance weighted	23.4114	19	0.219708	MAD2L2
3eNCs5	63vnsJ	outcome	exposure	MR Egger	24.8487	23	0.358133	MAFB
3eNCs5	63vnsJ	outcome	exposure	Inverse variance weighted	25.2392	24	0.392856	MAFB
8MbGx9	RDXap4	outcome	exposure	MR Egger	54.1446	38	0.0432415	METTL7A
8MbGx9	RDXap4	outcome	exposure	Inverse variance weighted	54.3668	39	0.0519526	METTL7A
WGdPab	lFg5fE	outcome	exposure	MR Egger	21.9885	21	0.400174	MGP
WGdPab	lFg5fE	outcome	exposure	Inverse variance weighted	23.1631	22	0.392571	MGP
j5tuUi	RnTwNj	outcome	exposure	MR Egger	10.294	11	0.504147	MME
j5tuUi	RnTwNj	outcome	exposure	Inverse variance weighted	11.1931	12	0.512449	MME
LfU9WZ	vhavuo	outcome	exposure	MR Egger	7.46325	15	0.943498	MMP1
LfU9WZ	vhavuo	outcome	exposure	Inverse variance weighted	7.53834	16	0.961438	MMP1
knNXK9	xTBi9r	outcome	exposure	MR Egger	25.2762	18	0.117496	MMP9
knNXK9	xTBi9r	outcome	exposure	Inverse variance weighted	26.7621	19	0.110318	MMP9
KpZXXw	9FM4eS	outcome	exposure	MR Egger	38.2128	28	0.0944397	MVP
KpZXXw	9FM4eS	outcome	exposure	Inverse variance weighted	44.8875	29	0.0301728	MVP
								MXRA8
QCNryt	SWRdY8	outcome	exposure	MR Egger	97.4318	102	0.609442	NECAB2
QCNryt	SWRdY8	outcome	exposure	Inverse variance weighted	97.6864	103	0.629342	NECAB2
Uz3JvY	9IVgQb	outcome	exposure	MR Egger	45.9964	50	0.634724	NFE2L3
Uz3JvY	9IVgQb	outcome	exposure	Inverse variance weighted	46.2497	51	0.662468	NFE2L3
jEtrOm	XunkFs	outcome	exposure	MR Egger	17.306	22	0.746253	NQO1
jEtrOm	XunkFs	outcome	exposure	Inverse variance weighted	19.5931	23	0.666314	NQO1
KJq52p	xeL6ng	outcome	exposure	MR Egger	8.18826	14	0.879289	PARD3B
KJq52p	xeL6ng	outcome	exposure	Inverse variance weighted	8.55858	15	0.899445	PARD3B
flwxfW	PA4gGj	outcome	exposure	MR Egger	9.83097	5	0.0801689	PCP4L1
flwxfW	PA4gGj	outcome	exposure	Inverse variance weighted	10.2996	6	0.11259	PCP4L1
5FAqjI	LOtD7D	outcome	exposure	MR Egger	64.7144	58	0.253908	PID1
5FAqjI	LOtD7D	outcome	exposure	Inverse variance weighted	64.7166	59	0.283965	PID1
ADJJhv	nUVz8m	outcome	exposure	MR Egger	0.0105477	1	0.918199	PLK2
ADJJhv	nUVz8m	outcome	exposure	Inverse variance weighted	1.37284	2	0.503375	PLK2
uk6j8V	5c4C93	outcome	exposure	MR Egger	2.83935	6	0.828723	PMAIP1
uk6j8V	5c4C93	outcome	exposure	Inverse variance weighted	3.30482	7	0.855446	PMAIP1
								PNMT
P4nx9D	ueAdb8	outcome	exposure	MR Egger	22.0828	18	0.22833	PROCR
P4nx9D	ueAdb8	outcome	exposure	Inverse variance weighted	23.9996	19	0.196168	PROCR
Nfb6CN	FCu9Ml	outcome	exposure	Inverse variance weighted	0.0201488	1	0.887122	PTPRU
0dFUeG	MopTLL	outcome	exposure	MR Egger	19.0978	23	0.695533	RASGRF2
0dFUeG	MopTLL	outcome	exposure	Inverse variance weighted	19.3066	24	0.735447	RASGRF2
hfaPFQ	CuUheD	outcome	exposure	MR Egger	10.6737	13	0.638128	RGS5
hfaPFQ	CuUheD	outcome	exposure	Inverse variance weighted	12.8954	14	0.534777	RGS5
								RPP25
LqXdXE	orUaKl	outcome	exposure	MR Egger	2.21632	3	0.528741	SCNN1A
LqXdXE	orUaKl	outcome	exposure	Inverse variance weighted	3.25034	4	0.516838	SCNN1A
zU9aVR	6IQPUn	outcome	exposure	MR Egger	0.4405	1	0.506881	SELENOP
zU9aVR	6IQPUn	outcome	exposure	Inverse variance weighted	1.134	2	0.567226	SELENOP
oFXa1D	pnukrS	outcome	exposure	MR Egger	21.052	23	0.577914	SERPINF2
oFXa1D	pnukrS	outcome	exposure	Inverse variance weighted	21.8705	24	0.586993	SERPINF2
NDLNYN	UdIjuF	outcome	exposure	MR Egger	34.0932	29	0.235866	SERPINH1
NDLNYN	UdIjuF	outcome	exposure	Inverse variance weighted	37.2729	30	0.169323	SERPINH1
8cn8g4	OcQ6v7	outcome	exposure	MR Egger	10.0432	17	0.901787	SLC8A1
8cn8g4	OcQ6v7	outcome	exposure	Inverse variance weighted	10.0551	18	0.930094	SLC8A1
GaqFQ5	reoXwc	outcome	exposure	MR Egger	55.6337	37	0.0251783	TESMIN
GaqFQ5	reoXwc	outcome	exposure	Inverse variance weighted	56.9378	38	0.0247835	TESMIN
k5N0S5	Ti6MtN	outcome	exposure	MR Egger	31.4545	40	0.830816	THBD
k5N0S5	Ti6MtN	outcome	exposure	Inverse variance weighted	31.6861	41	0.851648	THBD
dvDKpt	xGuFxI	outcome	exposure	MR Egger	112.763	135	0.918421	TLR4
dvDKpt	xGuFxI	outcome	exposure	Inverse variance weighted	113.718	136	0.918002	TLR4
YU4KiG	kp23KH	outcome	exposure	MR Egger	5.4196	5	0.366843	TMEM132D
YU4KiG	kp23KH	outcome	exposure	Inverse variance weighted	5.90712	6	0.433674	TMEM132D
1zWD31	ngMpXq	outcome	exposure	MR Egger	191.958	185	0.347587	TMEM176A
1zWD31	ngMpXq	outcome	exposure	Inverse variance weighted	192.466	186	0.357222	TMEM176A
W8r61H	ySDog4	outcome	exposure	MR Egger	18.6793	20	0.542754	TRIM22
W8r61H	ySDog4	outcome	exposure	Inverse variance weighted	18.9681	21	0.587188	TRIM22
FCJu8J	QbYcP6	outcome	exposure	MR Egger	11.8515	16	0.75414	TRPV4
FCJu8J	QbYcP6	outcome	exposure	Inverse variance weighted	12.2895	17	0.7823	TRPV4
VtRB9m	XN9TQQ	outcome	exposure	Inverse variance weighted	3.97493	1	0.0461823	VAV1
LSwS6v	sUksUK	outcome	exposure	MR Egger	78.0251	90	0.811986	WLS
LSwS6v	sUksUK	outcome	exposure	Inverse variance weighted	83.0915	91	0.710315	WLS
clFqPq	MnAXvt	outcome	exposure	MR Egger	76.2746	72	0.342841	XBP1
clFqPq	MnAXvt	outcome	exposure	Inverse variance weighted	76.8958	73	0.355013	XBP1

## Sheet: S5_pleiotropy_brainQTL
id.exposure	id.outcome	outcome	exposure	egger_intercept	se	pval	gene	V1
x8GLyf	Fr6fT6	outcome	exposure	0.00514894	0.0269765	0.852866	ABCC9
RwpcGl	g2Jhiz	outcome	exposure	0.0564355	0.049543	0.29808	ADRA1A
GTmRxe	MYjdUk	outcome	exposure	0.00442687	0.0195905	0.826273	AGT
ldYRnz	qdjboL	outcome	exposure	-0.0571087	0.0796513	0.54781	AKR1C3
							ALDOC
KabwCU	pwDCka	outcome	exposure	-0.0495784	0.0706023	0.610252	ANXA2
SdQuBH	VLW269	outcome	exposure	0.0118444	0.0382241	0.772134	ASS1
abEND6	TX4GHo	outcome	exposure	0.0220718	0.0186377	0.263696	CA12
c6wDRq	T98yh8	outcome	exposure	0.0154496	0.035745	0.740281	CCDC152
							CHI3L1
							CNR1
Jj3bUk	4h5Uth	outcome	exposure	0.0221151	0.0431305	0.698373	CRLF1
FwHo1F	mcFdB3	outcome	exposure	-0.132363	0.165444	0.507613	CYP1B1
							DRD2
							EDN3
							EFNB3
fm7H10	x2iet7	outcome	exposure				ENTPD3
o6l39I	Wh1Rsn	outcome	exposure	-0.0659642	0.046805	0.392863	EPHA5
953Fr3	RsEL9G	outcome	exposure				ETNPPL
Ld6l8t	1YNK7k	outcome	exposure	0.00535735	0.0167236	0.752395	FAM89A
							GAD1
7pE8iB	ComBAQ	outcome	exposure	-0.0271406	0.0668269	0.723977	GIPR
NambsP	qrsei6	outcome	exposure	0.0236168	0.0204197	0.269954	GLIPR1L2
kWZ814	K4eqIa	outcome	exposure	0.0128255	0.0252366	0.61824	GPNMB
GBl60i	nT52yZ	outcome	exposure	0.0228641	0.0656716	0.786711	GRAMD3
							HGF
4noXco	66yMaT	outcome	exposure	0.00239621	0.0357213	0.95262	HIST1H1C
							HLA
wPFoi6	wk22yO	outcome	exposure				HSPB8
VVf9E2	YBwSfy	outcome	exposure				IGF2
I69knm	1WmVmY	outcome	exposure	0.00871019	0.0344668	0.808925	JAM2
							KCNS2
							LPL
JvGQVM	ExQgTP	outcome	exposure	0.0877263	0.0513754	0.229841	MTL5
HbV0wA	llrGon	outcome	exposure	-0.0136541	0.0485577	0.804983	MXRA8
ulw3cS	qYA8yW	outcome	exposure	0.0598931	0.0512344	0.307315	NECAB2
							NETO1
mLoGbW	6DQG0y	outcome	exposure	0.156679	0.0791303	0.297733	NQO1
RS04GB	l6Ksxk	outcome	exposure				PCP4L1
							PID1
							PLK2
							PNMT
							POSTN
							PROCR
1bVIgG	6baMYt	outcome	exposure	0.467067	0.280929	0.344732	PTGIS
vteNQp	Ptqvfy	outcome	exposure	0.0846901	0.0735356	0.455194	PTPRU
iNbwNQ	4BqH8W	outcome	exposure				RAB3B
							RASGRF2
							RGS5
NETuLe	JHFrAE	outcome	exposure	0.0384049	0.0246573	0.217216	SDR16C5
GltoWG	Vtg169	outcome	exposure	0.0116738	0.0453656	0.83966	SEPP1
lvobdY	9lsae5	outcome	exposure				SERPINF2
							SGCZ
							SH3RF2
3ySa2A	a8fXW8	outcome	exposure				SLC10A4
							SLC12A5
F6JUZ5	Vt7IUD	outcome	exposure				SPON1
k5XJ5m	6btzxA	outcome	exposure	-0.0362169	0.0738048	0.709581	SSTR1
							TAC1
							TH
M8Bjsi	2xe4Py	outcome	exposure	0.0399057	0.0552328	0.601688	THBD
							TLR4
JN3Wun	sKgZyJ	outcome	exposure	0.0119671	0.0292106	0.72175	TMEM176A
5BQ5ek	PEnb1P	outcome	exposure				TRIM22
uKpisV	DW5vHf	outcome	exposure				WLS
f145T2	tqCEjJ	outcome	exposure	0.0147626	0.0325886	0.681305	XBP1

## Sheet: S6_pleiotropy_plasmaQTL
id.exposure	id.outcome	outcome	exposure	egger_intercept	se	pval	gene	V1
A8qJ6k	Uw1dJf	outcome	exposure	0.0116136	0.00899963	0.204898	AKR1C3
DyT5xk	57YnDX	outcome	exposure	0.0205002	0.0313255	0.548558	AKR1C4
JMgtXy	JRmnrG	outcome	exposure	0.000981832	0.00718189	0.891637	ALDH1A1
6KKTYS	HvCWam	outcome	exposure	-0.00728218	0.00987591	0.465678	ALDOC
anQkDK	yGQtT9	outcome	exposure	-0.00879818	0.0102823	0.397409	ANXA2
pKUu9i	c3o5T4	outcome	exposure	-0.0184921	0.00826305	0.0299019	CCDC152
tGXP85	WbmFxc	outcome	exposure	0.00482826	0.00686972	0.484924	CHI3L1
3aDBos	b2Smha	outcome	exposure	-0.00884062	0.0105181	0.404967	CNR1
1hYVyu	0lyxuW	outcome	exposure	-0.0027765	0.00599353	0.644493	CYP1B1
9WGCUn	q2vtPI	outcome	exposure	-0.00990971	0.0512562	0.878418	DDIT4
ikmv9V	DA3rUE	outcome	exposure	0.0102274	0.00671111	0.131516	DLL1
2aCBNt	qn46Pg	outcome	exposure	-0.00355741	0.00973737	0.716887	ECRG4
soIGzn	cFFRoH	outcome	exposure	-0.00688264	0.0169741	0.689905	EDN3
JVP1CE	cq5X3R	outcome	exposure	-0.00585278	0.00732186	0.426677	F13A1
ezFKKb	yFiS9j	outcome	exposure	-0.00557234	0.00675187	0.411653	FAM89A
cKianF	t2DjKX	outcome	exposure				FNDC5
HKviNa	wBXI2g	outcome	exposure				FOXJ1
X9clBt	KGKf7R	outcome	exposure	-0.00300748	0.0139496	0.834109	GAD1
2oPxi0	q6YxE8	outcome	exposure	0.0188547	0.0986993	0.879833	GIPR
tYyem3	s9FNJh	outcome	exposure	0.0131194	0.0161351	0.424874	GLIPR1L2
KNzKrZ	rdXH3b	outcome	exposure	0.00695081	0.00632758	0.27555	GPNMB
YLlnmK	otOGag	outcome	exposure	-0.00328392	0.0164045	0.843581	GRAMD2B
SLUJzA	fliYOc	outcome	exposure	0.012121	0.0121589	0.330172	H1
							HGF
l4gIPa	gDt2K5	outcome	exposure	0.00382313	0.00624689	0.542012	HLA
5Lgm1s	VNrPrY	outcome	exposure	-0.00339521	0.0102328	0.741239	HLA
tYGDRD	Ch0oZn	outcome	exposure	-0.0133133	0.017155	0.445979	HLA
y5vJbU	0ubtel	outcome	exposure	0.017333	0.0270856	0.528824	HSPA6
Vu5JTV	nKfxUZ	outcome	exposure	-0.0111757	0.0510417	0.862776	IGF2
ZOG8rz	g8DXSC	outcome	exposure	0.0289508	0.0249937	0.29075	JAM2
j0pc6I	LRQqDm	outcome	exposure	0.0184916	0.00546581	0.00112329	LPL
du8Rsb	5xHQrL	outcome	exposure	0.016536	0.0201938	0.423572	MAD2L2
3eNCs5	63vnsJ	outcome	exposure	0.00982005	0.0163338	0.553579	MAFB
8MbGx9	RDXap4	outcome	exposure	-0.00449916	0.0113918	0.69509	METTL7A
WGdPab	lFg5fE	outcome	exposure	0.0157094	0.0148322	0.301566	MGP
j5tuUi	RnTwNj	outcome	exposure	0.0206636	0.0217932	0.363409	MME
LfU9WZ	vhavuo	outcome	exposure	0.00472387	0.0172387	0.787802	MMP1
knNXK9	xTBi9r	outcome	exposure	0.0168625	0.0163926	0.317263	MMP9
KpZXXw	9FM4eS	outcome	exposure	-0.0227238	0.0102752	0.0353333	MVP
							MXRA8
QCNryt	SWRdY8	outcome	exposure	0.00257938	0.0051126	0.614989	NECAB2
Uz3JvY	9IVgQb	outcome	exposure	-0.00393472	0.00781826	0.616982	NFE2L3
jEtrOm	XunkFs	outcome	exposure	0.014808	0.00979148	0.144682	NQO1
KJq52p	xeL6ng	outcome	exposure	-0.00853599	0.0140268	0.552571	PARD3B
flwxfW	PA4gGj	outcome	exposure	-0.0159675	0.0327073	0.646068	PCP4L1
5FAqjI	LOtD7D	outcome	exposure	-0.00032283	0.00732178	0.964983	PID1
ADJJhv	nUVz8m	outcome	exposure	-0.137697	0.117975	0.450989	PLK2
uk6j8V	5c4C93	outcome	exposure	0.0172614	0.0253006	0.520534	PMAIP1
							PNMT
P4nx9D	ueAdb8	outcome	exposure	-0.0200742	0.0160599	0.227321	PROCR
Nfb6CN	FCu9Ml	outcome	exposure				PTPRU
0dFUeG	MopTLL	outcome	exposure	0.00617135	0.0135063	0.652011	RASGRF2
hfaPFQ	CuUheD	outcome	exposure	0.0187019	0.0125472	0.159947	RGS5
							RPP25
LqXdXE	orUaKl	outcome	exposure	0.0496737	0.0488497	0.384086	SCNN1A
zU9aVR	6IQPUn	outcome	exposure	0.054383	0.0653042	0.55793	SELENOP
oFXa1D	pnukrS	outcome	exposure	0.0085702	0.00947241	0.374976	SERPINF2
NDLNYN	UdIjuF	outcome	exposure	0.0255675	0.0155463	0.110849	SERPINH1
8cn8g4	OcQ6v7	outcome	exposure	0.00181024	0.0166391	0.91464	SLC8A1
GaqFQ5	reoXwc	outcome	exposure	0.0103028	0.0110629	0.357738	TESMIN
k5N0S5	Ti6MtN	outcome	exposure	0.00400078	0.00831426	0.633	THBD
dvDKpt	xGuFxI	outcome	exposure	-0.00497308	0.00508718	0.330035	TLR4
YU4KiG	kp23KH	outcome	exposure	0.0269736	0.0402197	0.532166	TMEM132D
1zWD31	ngMpXq	outcome	exposure	0.00257	0.00367382	0.48509	TMEM176A
W8r61H	ySDog4	outcome	exposure	-0.00736433	0.013703	0.596904	TRIM22
FCJu8J	QbYcP6	outcome	exposure	-0.0119323	0.0180295	0.517504	TRPV4
VtRB9m	XN9TQQ	outcome	exposure				VAV1
LSwS6v	sUksUK	outcome	exposure	-0.0112659	0.00500516	0.0268298	WLS
clFqPq	MnAXvt	outcome	exposure	-0.00523353	0.00683433	0.446316	XBP1

## Sheet: S7_sensitivity_brainQTL
gene	id.exposure	id.outcome	outcome	exposure	method	nsnp	b	se	pval	V1	OR	OR_lower	OR_upper	FDR	Bonferroni
ABCC9	x8GLyf	Fr6fT6	outcome	exposure	Inverse variance weighted (fixed effects)	11	0.00267802	0.0190673	0.888304		1.00268	0.965901	1.04086	0.95943	1
ABCC9	x8GLyf	Fr6fT6	outcome	exposure	Inverse variance weighted	11	0.00267802	0.0190673	0.888304		1.00268	0.965901	1.04086	0.95943	1
ABCC9	x8GLyf	Fr6fT6	outcome	exposure	MR Egger	11	-0.00841329	0.0611583	0.893612		0.991622	0.879604	1.11791	0.95943	1
ABCC9	x8GLyf	Fr6fT6	outcome	exposure	Simple median	11	0.00561233	0.02703	0.835515		1.00563	0.953738	1.06034	0.95943	1
ABCC9	x8GLyf	Fr6fT6	outcome	exposure	Weighted median	11	-0.0026672	0.0245207	0.913382		0.997336	0.950537	1.04644	0.963814	1
ADRA1A	RwpcGl	g2Jhiz	outcome	exposure	Inverse variance weighted (fixed effects)	8	0.0462312	0.0319133	0.147436		1.04732	0.983813	1.11492	0.50718	1
ADRA1A	RwpcGl	g2Jhiz	outcome	exposure	Inverse variance weighted	8	0.0462312	0.0319133	0.147436		1.04732	0.983813	1.11492	0.50718	1
ADRA1A	RwpcGl	g2Jhiz	outcome	exposure	MR Egger	8	-0.120175	0.149529	0.45223		0.886765	0.661496	1.18875	0.726949	1
ADRA1A	RwpcGl	g2Jhiz	outcome	exposure	Simple median	8	0.0581357	0.0429988	0.176366		1.05986	0.974197	1.15305	0.541695	1
ADRA1A	RwpcGl	g2Jhiz	outcome	exposure	Weighted median	8	0.0600489	0.0425223	0.157899		1.06189	0.976974	1.15418	0.511658	1
AGT	GTmRxe	MYjdUk	outcome	exposure	Inverse variance weighted (fixed effects)	11	0.0470097	0.015783	0.00289651		1.04813	1.01621	1.08106	0.0415167	0.4982
AGT	GTmRxe	MYjdUk	outcome	exposure	Inverse variance weighted	11	0.0470097	0.015783	0.00289651		1.04813	1.01621	1.08106	0.0415167	0.4982
AGT	GTmRxe	MYjdUk	outcome	exposure	MR Egger	11	0.0384053	0.0412191	0.375791		1.03915	0.958502	1.12659	0.685843	1
AGT	GTmRxe	MYjdUk	outcome	exposure	Simple median	11	0.0282699	0.0252041	0.262015		1.02867	0.979092	1.08077	0.63906	1
AGT	GTmRxe	MYjdUk	outcome	exposure	Weighted median	11	0.0438998	0.02092	0.0358645		1.04488	1.0029	1.08861	0.324668	1
AKR1C3	ldYRnz	qdjboL	outcome	exposure	Inverse variance weighted (fixed effects)	4	0.0626339	0.0381489	0.100626		1.06464	0.987935	1.14729	0.445761	1
AKR1C3	ldYRnz	qdjboL	outcome	exposure	Inverse variance weighted	4	0.0626339	0.0381489	0.100626		1.06464	0.987935	1.14729	0.445761	1
AKR1C3	ldYRnz	qdjboL	outcome	exposure	MR Egger	4	0.269278	0.290727	0.452111		1.30902	0.740413	2.31429	0.726949	1
AKR1C3	ldYRnz	qdjboL	outcome	exposure	Simple median	4	0.0785471	0.0465808	0.0917465		1.08171	0.98733	1.18512	0.438344	1
AKR1C3	ldYRnz	qdjboL	outcome	exposure	Weighted median	4	0.0781093	0.0444573	0.0789258		1.08124	0.991014	1.17968	0.416338	1
ANXA2	KabwCU	pwDCka	outcome	exposure	Inverse variance weighted (fixed effects)	3	-0.0508291	0.0419833	0.226011		0.950441	0.875363	1.03196	0.597782	1
ANXA2	KabwCU	pwDCka	outcome	exposure	Inverse variance weighted	3	-0.0508291	0.0419833	0.226011		0.950441	0.875363	1.03196	0.597782	1
ANXA2	KabwCU	pwDCka	outcome	exposure	MR Egger	3	0.10017	0.219937	0.727925		1.10536	0.718272	1.70105	0.923058	1
ANXA2	KabwCU	pwDCka	outcome	exposure	Simple median	3	-0.0552887	0.0533558	0.300097		0.946212	0.852258	1.05052	0.685843	1
ANXA2	KabwCU	pwDCka	outcome	exposure	Weighted median	3	-0.0639574	0.0520475	0.219137		0.938045	0.847071	1.03879	0.597782	1
ASS1	SdQuBH	VLW269	outcome	exposure	Inverse variance weighted (fixed effects)	6	0.00981225	0.0265741	0.711948		1.00986	0.958608	1.06385	0.923058	1
ASS1	SdQuBH	VLW269	outcome	exposure	Inverse variance weighted	6	0.00981225	0.0279967	0.725979		1.00986	0.955939	1.06682	0.923058	1
ASS1	SdQuBH	VLW269	outcome	exposure	MR Egger	6	-0.0189806	0.0979333	0.855768		0.981198	0.809831	1.18883	0.95943	1
ASS1	SdQuBH	VLW269	outcome	exposure	Simple median	6	0.00042852	0.0333699	0.989754		1.00043	0.93709	1.06805	0.995958	1
ASS1	SdQuBH	VLW269	outcome	exposure	Weighted median	6	-0.00253859	0.0345262	0.941387		0.997465	0.932198	1.0673	0.974244	1
CA12	abEND6	TX4GHo	outcome	exposure	Inverse variance weighted (fixed effects)	12	0.0360046	0.0155874	0.0208961		1.03666	1.00547	1.06882	0.199674	1
CA12	abEND6	TX4GHo	outcome	exposure	Inverse variance weighted	12	0.0360046	0.0155874	0.0208961		1.03666	1.00547	1.06882	0.199674	1
CA12	abEND6	TX4GHo	outcome	exposure	MR Egger	12	0.00500113	0.0304688	0.872892		1.00501	0.946752	1.06686	0.95943	1
CA12	abEND6	TX4GHo	outcome	exposure	Simple median	12	0.0502473	0.024462	0.0399665		1.05153	1.0023	1.10318	0.343712	1
CA12	abEND6	TX4GHo	outcome	exposure	Weighted median	12	0.0330255	0.0214556	0.123744		1.03358	0.991013	1.07797	0.454789	1
CCDC152	c6wDRq	T98yh8	outcome	exposure	Inverse variance weighted (fixed effects)	3	0.0467535	0.0375506	0.213102		1.04786	0.973512	1.12789	0.591186	1
CCDC152	c6wDRq	T98yh8	outcome	exposure	Inverse variance weighted	3	0.0467535	0.0375506	0.213102		1.04786	0.973512	1.12789	0.591186	1
CCDC152	c6wDRq	T98yh8	outcome	exposure	MR Egger	3	0.014682	0.0831628	0.888754		1.01479	0.862158	1.19444	0.95943	1
CCDC152	c6wDRq	T98yh8	outcome	exposure	Simple median	3	0.0498477	0.0466157	0.284919		1.05111	0.959331	1.15167	0.68064	1
CCDC152	c6wDRq	T98yh8	outcome	exposure	Weighted median	3	0.0496996	0.041349	0.229382		1.05096	0.969142	1.13968	0.597782	1
CRLF1	Jj3bUk	4h5Uth	outcome	exposure	Inverse variance weighted (fixed effects)	3	0.0203743	0.0377665	0.589554		1.02058	0.947766	1.099	0.831174	1
CRLF1	Jj3bUk	4h5Uth	outcome	exposure	Inverse variance weighted	3	0.0203743	0.0377665	0.589554		1.02058	0.947766	1.099	0.831174	1
CRLF1	Jj3bUk	4h5Uth	outcome	exposure	MR Egger	3	-0.0371169	0.118313	0.806472		0.963563	0.764135	1.21504	0.95943	1
CRLF1	Jj3bUk	4h5Uth	outcome	exposure	Simple median	3	0.0167519	0.0456818	0.713837		1.01689	0.929801	1.11214	0.923058	1
CRLF1	Jj3bUk	4h5Uth	outcome	exposure	Weighted median	3	0.0136724	0.0420826	0.745261		1.01377	0.933505	1.10093	0.935656	1
CYP1B1	FwHo1F	mcFdB3	outcome	exposure	Inverse variance weighted (fixed effects)	4	-0.00356116	0.040289	0.929566		0.996445	0.920786	1.07832	0.969003	1
CYP1B1	FwHo1F	mcFdB3	outcome	exposure	Inverse variance weighted	4	-0.00356116	0.040289	0.929566		0.996445	0.920786	1.07832	0.969003	1
CYP1B1	FwHo1F	mcFdB3	outcome	exposure	MR Egger	4	0.51079	0.644164	0.510932		1.66661	0.47153	5.89056	0.766954	1
CYP1B1	FwHo1F	mcFdB3	outcome	exposure	Simple median	4	0.00742096	0.04713	0.874885		1.00745	0.918555	1.10495	0.95943	1
CYP1B1	FwHo1F	mcFdB3	outcome	exposure	Weighted median	4	0.00589866	0.0465477	0.89916		1.00592	0.918205	1.10201	0.95943	1
ENTPD3	fm7H10	x2iet7	outcome	exposure	Inverse variance weighted (fixed effects)	2	0.0301231	0.0342271	0.378809		1.03058	0.963713	1.10209	0.685843	1
ENTPD3	fm7H10	x2iet7	outcome	exposure	Inverse variance weighted	2	0.0301231	0.0342271	0.378809		1.03058	0.963713	1.10209	0.685843	1
EPHA5	o6l39I	Wh1Rsn	outcome	exposure	Inverse variance weighted (fixed effects)	3	-0.0607814	0.0460753	0.187111		0.941029	0.859771	1.02997	0.564614	1
EPHA5	o6l39I	Wh1Rsn	outcome	exposure	Inverse variance weighted	3	-0.0607814	0.0484761	0.209899		0.941029	0.855735	1.03482	0.591186	1
EPHA5	o6l39I	Wh1Rsn	outcome	exposure	MR Egger	3	0.150953	0.157143	0.512789		1.16294	0.854664	1.58242	0.766954	1
EPHA5	o6l39I	Wh1Rsn	outcome	exposure	Simple median	3	-0.118904	0.0649569	0.0671735		0.887893	0.78175	1.00845	0.398409	1
EPHA5	o6l39I	Wh1Rsn	outcome	exposure	Weighted median	3	-0.0845601	0.0550134	0.124274		0.918916	0.824988	1.02354	0.454789	1
ETNPPL	953Fr3	RsEL9G	outcome	exposure	Inverse variance weighted (fixed effects)	2	-0.014072	0.0598628	0.814154		0.986027	0.876864	1.10878	0.95943	1
ETNPPL	953Fr3	RsEL9G	outcome	exposure	Inverse variance weighted	2	-0.014072	0.085453	0.8692		0.986027	0.833968	1.16581	0.95943	1
FAM89A	Ld6l8t	1YNK7k	outcome	exposure	Inverse variance weighted (fixed effects)	20	0.0440322	0.0130299	0.000726642		1.04502	1.01867	1.07205	0.0152895	0.124982
FAM89A	Ld6l8t	1YNK7k	outcome	exposure	Inverse variance weighted	20	0.0440322	0.013133	0.000800033		1.04502	1.01846	1.07226	0.0152895	0.137606
FAM89A	Ld6l8t	1YNK7k	outcome	exposure	MR Egger	20	0.0340509	0.0339385	0.329008		1.03464	0.968053	1.1058	0.685843	1
FAM89A	Ld6l8t	1YNK7k	outcome	exposure	Simple median	20	0.0322144	0.0186217	0.0836422		1.03274	0.995725	1.07113	0.423131	1
FAM89A	Ld6l8t	1YNK7k	outcome	exposure	Weighted median	20	0.0346668	0.0184979	0.060917		1.03527	0.998412	1.0735	0.398409	1
GIPR	7pE8iB	ComBAQ	outcome	exposure	Inverse variance weighted (fixed effects)	4	-0.0921135	0.0317607	0.00372883		0.912002	0.85696	0.970579	0.0427572	0.641358
GIPR	7pE8iB	ComBAQ	outcome	exposure	Inverse variance weighted	4	-0.0921135	0.0317607	0.00372883		0.912002	0.85696	0.970579	0.0427572	0.641358
GIPR	7pE8iB	ComBAQ	outcome	exposure	MR Egger	4	-0.00809071	0.209308	0.972677		0.991942	0.658142	1.49504	0.989958	1
GIPR	7pE8iB	ComBAQ	outcome	exposure	Simple median	4	-0.10766	0.0374887	0.0040814		0.897933	0.83432	0.966395	0.043875	0.702
GIPR	7pE8iB	ComBAQ	outcome	exposure	Weighted median	4	-0.107479	0.0365974	0.00331641		0.898096	0.835931	0.964884	0.0427572	0.570423
GLIPR1L2	NambsP	qrsei6	outcome	exposure	Inverse variance weighted (fixed effects)	14	0.00961339	0.0114963	0.403032		1.00966	0.987164	1.03267	0.714655	1
GLIPR1L2	NambsP	qrsei6	outcome	exposure	Inverse variance weighted	14	0.00961339	0.0114963	0.403032		1.00966	0.987164	1.03267	0.714655	1
GLIPR1L2	NambsP	qrsei6	outcome	exposure	MR Egger	14	-0.0225533	0.0300945	0.468044		0.977699	0.921697	1.0371	0.731965	1
GLIPR1L2	NambsP	qrsei6	outcome	exposure	Simple median	14	0.0177684	0.0175425	0.311117		1.01793	0.983522	1.05354	0.685843	1
GLIPR1L2	NambsP	qrsei6	outcome	exposure	Weighted median	14	0.010834	0.0149323	0.468117		1.01089	0.981736	1.04092	0.731965	1
GPNMB	kWZ814	K4eqIa	outcome	exposure	Inverse variance weighted (fixed effects)	18	0.118114	0.0115189	1.13552e-24		1.12537	1.10025	1.15107	9.76545e-23	1.95309e-22
GPNMB	kWZ814	K4eqIa	outcome	exposure	Inverse variance weighted	18	0.118114	0.0115189	1.13552e-24		1.12537	1.10025	1.15107	9.76545e-23	1.95309e-22
GPNMB	kWZ814	K4eqIa	outcome	exposure	MR Egger	18	0.0961041	0.0448148	0.0476968		1.10087	1.0083	1.20195	0.390659	1
GPNMB	kWZ814	K4eqIa	outcome	exposure	Simple median	18	0.120847	0.0165627	2.95686e-13		1.12845	1.09241	1.16569	1.27145e-11	5.0858e-11
GPNMB	kWZ814	K4eqIa	outcome	exposure	Weighted median	18	0.122698	0.016628	1.59445e-13		1.13054	1.09429	1.168	9.14153e-12	2.74246e-11
GRAMD3	GBl60i	nT52yZ	outcome	exposure	Inverse variance weighted (fixed effects)	3	-0.0386316	0.0417603	0.354924		0.962105	0.886493	1.04417	0.685843	1
GRAMD3	GBl60i	nT52yZ	outcome	exposure	Inverse variance weighted	3	-0.0386316	0.0417603	0.354924		0.962105	0.886493	1.04417	0.685843	1
GRAMD3	GBl60i	nT52yZ	outcome	exposure	MR Egger	3	-0.110377	0.210259	0.69225		0.895497	0.593046	1.3522	0.923058	1
GRAMD3	GBl60i	nT52yZ	outcome	exposure	Simple median	3	-0.0286807	0.0511212	0.574774		0.971727	0.879081	1.07414	0.830766	1
GRAMD3	GBl60i	nT52yZ	outcome	exposure	Weighted median	3	-0.0365459	0.0466713	0.433598		0.964114	0.879834	1.05647	0.722696	1
HIST1H1C	4noXco	66yMaT	outcome	exposure	Inverse variance weighted (fixed effects)	4	0.0482908	0.0254648	0.0579109		1.04948	0.998381	1.10319	0.398409	1
HIST1H1C	4noXco	66yMaT	outcome	exposure	Inverse variance weighted	4	0.0482908	0.0254648	0.0579109		1.04948	0.998381	1.10319	0.398409	1
HIST1H1C	4noXco	66yMaT	outcome	exposure	MR Egger	4	0.042085	0.095953	0.703782		1.04298	0.864172	1.25879	0.923058	1
HIST1H1C	4noXco	66yMaT	outcome	exposure	Simple median	4	0.05422	0.0320566	0.0907638		1.05572	0.991426	1.12418	0.438344	1
HIST1H1C	4noXco	66yMaT	outcome	exposure	Weighted median	4	0.0549223	0.0284297	0.0533758		1.05646	0.999201	1.117	0.398409	1
HSPB8	wPFoi6	wk22yO	outcome	exposure	Inverse variance weighted (fixed effects)	2	-0.00943057	0.0500473	0.850537		0.990614	0.898056	1.09271	0.95943	1
HSPB8	wPFoi6	wk22yO	outcome	exposure	Inverse variance weighted	2	-0.00943057	0.139039	0.945923		0.990614	0.754314	1.30094	0.974244	1
IGF2	VVf9E2	YBwSfy	outcome	exposure	Inverse variance weighted (fixed effects)	2	0.0241383	0.0541282	0.655635		1.02443	0.921315	1.13909	0.894994	1
IGF2	VVf9E2	YBwSfy	outcome	exposure	Inverse variance weighted	2	0.0241383	0.0541282	0.655635		1.02443	0.921315	1.13909	0.894994	1
JAM2	I69knm	1WmVmY	outcome	exposure	Inverse variance weighted (fixed effects)	8	0.022458	0.0253954	0.376516		1.02271	0.973053	1.07491	0.685843	1
JAM2	I69knm	1WmVmY	outcome	exposure	Inverse variance weighted	8	0.022458	0.0253954	0.376516		1.02271	0.973053	1.07491	0.685843	1
JAM2	I69knm	1WmVmY	outcome	exposure	MR Egger	8	0.00113204	0.0881266	0.990167		1.00113	0.842319	1.18989	0.995958	1
JAM2	I69knm	1WmVmY	outcome	exposure	Simple median	8	0.036835	0.0352314	0.295784		1.03752	0.968295	1.1117	0.685843	1
JAM2	I69knm	1WmVmY	outcome	exposure	Weighted median	8	0.0489654	0.0331972	0.140217		1.05018	0.984028	1.12079	0.502444	1
MTL5	JvGQVM	ExQgTP	outcome	exposure	Inverse variance weighted (fixed effects)	4	0.166483	0.0348604	1.79072e-06		1.18114	1.10314	1.26467	6.16007e-05	0.000308004
MTL5	JvGQVM	ExQgTP	outcome	exposure	Inverse variance weighted	4	0.166483	0.0396027	2.62424e-05		1.18114	1.09293	1.27648	0.000752282	0.00451369
MTL5	JvGQVM	ExQgTP	outcome	exposure	MR Egger	4	-0.0537793	0.13362	0.726275		0.947641	0.729296	1.23136	0.923058	1
MTL5	JvGQVM	ExQgTP	outcome	exposure	Simple median	4	0.210302	0.0555512	0.00015326		1.23405	1.10674	1.376	0.00376581	0.0263606
MTL5	JvGQVM	ExQgTP	outcome	exposure	Weighted median	4	0.136104	0.0409828	0.000896928		1.1458	1.05736	1.24164	0.0154272	0.154272
MXRA8	HbV0wA	llrGon	outcome	exposure	Inverse variance weighted (fixed effects)	4	0.0750914	0.0464132	0.105687		1.07798	0.984247	1.18065	0.454454	1
MXRA8	HbV0wA	llrGon	outcome	exposure	Inverse variance weighted	4	0.0750914	0.0479402	0.117266		1.07798	0.981305	1.18418	0.454789	1
MXRA8	HbV0wA	llrGon	outcome	exposure	MR Egger	4	0.107946	0.130262	0.494432		1.11399	0.862977	1.43801	0.759306	1
MXRA8	HbV0wA	llrGon	outcome	exposure	Simple median	4	0.0886484	0.0559056	0.112812		1.0927	0.979291	1.21923	0.454789	1
MXRA8	HbV0wA	llrGon	outcome	exposure	Weighted median	4	0.0906353	0.0573583	0.11407		1.09487	0.978449	1.22514	0.454789	1
NECAB2	ulw3cS	qYA8yW	outcome	exposure	Inverse variance weighted (fixed effects)	6	0.0614017	0.0350588	0.0798787		1.06333	0.992713	1.13896	0.416338	1
NECAB2	ulw3cS	qYA8yW	outcome	exposure	Inverse variance weighted	6	0.0614017	0.0350588	0.0798787		1.06333	0.992713	1.13896	0.416338	1
NECAB2	ulw3cS	qYA8yW	outcome	exposure	MR Egger	6	-0.132193	0.169277	0.478479		0.876172	0.628779	1.2209	0.741428	1
NECAB2	ulw3cS	qYA8yW	outcome	exposure	Simple median	6	0.0790941	0.044305	0.0742258		1.08231	0.992286	1.18049	0.416338	1
NECAB2	ulw3cS	qYA8yW	outcome	exposure	Weighted median	6	0.0767593	0.0468139	0.101074		1.07978	0.985116	1.18355	0.445761	1
NQO1	mLoGbW	6DQG0y	outcome	exposure	Inverse variance weighted (fixed effects)	3	0.0171288	0.0568272	0.763095		1.01728	0.910053	1.13713	0.944262	1
NQO1	mLoGbW	6DQG0y	outcome	exposure	Inverse variance weighted	3	0.0171288	0.0833652	0.837208		1.01728	0.863927	1.19785	0.95943	1
NQO1	mLoGbW	6DQG0y	outcome	exposure	MR Egger	3	-0.451938	0.243622	0.314748		0.636393	0.394776	1.02589	0.685843	1
NQO1	mLoGbW	6DQG0y	outcome	exposure	Simple median	3	0.131371	0.137429	0.339115		1.14039	0.871107	1.49292	0.685843	1
NQO1	mLoGbW	6DQG0y	outcome	exposure	Weighted median	3	0.0152839	0.0699335	0.827001		1.0154	0.885338	1.16457	0.95943	1
PCP4L1	RS04GB	l6Ksxk	outcome	exposure	Inverse variance weighted (fixed effects)	2	-0.0703194	0.0384021	0.0670805		0.932096	0.864514	1.00496	0.398409	1
PCP4L1	RS04GB	l6Ksxk	outcome	exposure	Inverse variance weighted	2	-0.0703194	0.0384021	0.0670805		0.932096	0.864514	1.00496	0.398409	1
PID1
PTGIS	1bVIgG	6baMYt	outcome	exposure	Inverse variance weighted (fixed effects)	3	-0.0178087	0.0473804	0.707016		0.982349	0.89523	1.07795	0.923058	1
PTGIS	1bVIgG	6baMYt	outcome	exposure	Inverse variance weighted	3	-0.0178087	0.0569995	0.754709		0.982349	0.87851	1.09846	0.940652	1
PTGIS	1bVIgG	6baMYt	outcome	exposure	MR Egger	3	-1.17232	0.696022	0.341092		0.309649	0.0791413	1.21153	0.685843	1
PTGIS	1bVIgG	6baMYt	outcome	exposure	Simple median	3	-0.0224871	0.0651211	0.72986		0.977764	0.860601	1.11088	0.923058	1
PTGIS	1bVIgG	6baMYt	outcome	exposure	Weighted median	3	-0.0122116	0.0616188	0.842904		0.987863	0.875479	1.11467	0.95943	1
PTPRU	vteNQp	Ptqvfy	outcome	exposure	Inverse variance weighted (fixed effects)	3	0.0316635	0.0403693	0.432837		1.03217	0.953648	1.11716	0.722696	1
PTPRU	vteNQp	Ptqvfy	outcome	exposure	Inverse variance weighted	3	0.0316635	0.0403693	0.432837		1.03217	0.953648	1.11716	0.722696	1
PTPRU	vteNQp	Ptqvfy	outcome	exposure	MR Egger	3	-0.22707	0.228254	0.501656		0.796865	0.509438	1.24646	0.763582	1
PTPRU	vteNQp	Ptqvfy	outcome	exposure	Simple median	3	0.0595288	0.0526692	0.258375		1.06134	0.957239	1.17675	0.63906	1
PTPRU	vteNQp	Ptqvfy	outcome	exposure	Weighted median	3	0.0379493	0.0475479	0.424796		1.03868	0.946254	1.14013	0.722696	1
RAB3B	iNbwNQ	4BqH8W	outcome	exposure	Inverse variance weighted (fixed effects)	2	0.0256097	0.0426758	0.54844		1.02594	0.943617	1.11545	0.799421	1
RAB3B	iNbwNQ	4BqH8W	outcome	exposure	Inverse variance weighted	2	0.0256097	0.0426758	0.54844		1.02594	0.943617	1.11545	0.799421	1
SDR16C5	NETuLe	JHFrAE	outcome	exposure	Inverse variance weighted (fixed effects)	5	0.0491871	0.0350602	0.160637		1.05042	0.980659	1.12514	0.511658	1
SDR16C5	NETuLe	JHFrAE	outcome	exposure	Inverse variance weighted	5	0.0491871	0.0350602	0.160637		1.05042	0.980659	1.12514	0.511658	1
SDR16C5	NETuLe	JHFrAE	outcome	exposure	MR Egger	5	-0.0388543	0.066516	0.600151		0.961891	0.844318	1.09584	0.839236	1
SDR16C5	NETuLe	JHFrAE	outcome	exposure	Simple median	5	0.0691182	0.0509899	0.17525		1.07156	0.969648	1.18419	0.541695	1
SDR16C5	NETuLe	JHFrAE	outcome	exposure	Weighted median	5	0.0403266	0.0441779	0.361336		1.04115	0.954792	1.13532	0.685843	1
SEPP1	GltoWG	Vtg169	outcome	exposure	Inverse variance weighted (fixed effects)	3	-0.00471135	0.0269706	0.861328		0.9953	0.944052	1.04933	0.95943	1
SEPP1	GltoWG	Vtg169	outcome	exposure	Inverse variance weighted	3	-0.00471135	0.0269706	0.861328		0.9953	0.944052	1.04933	0.95943	1
SEPP1	GltoWG	Vtg169	outcome	exposure	MR Egger	3	-0.0280745	0.0947132	0.816548		0.972316	0.807581	1.17065	0.95943	1
SEPP1	GltoWG	Vtg169	outcome	exposure	Simple median	3	0	0.0331851	1		1	0.937027	1.0672	1	1
SEPP1	GltoWG	Vtg169	outcome	exposure	Weighted median	3	0.000977616	0.0285581	0.972692		1.00098	0.946489	1.0586	0.989958	1
SERPINF2	lvobdY	9lsae5	outcome	exposure	Inverse variance weighted (fixed effects)	2	-0.0804063	0.0437174	0.065882		0.922741	0.846968	1.00529	0.398409	1
SERPINF2	lvobdY	9lsae5	outcome	exposure	Inverse variance weighted	2	-0.0804063	0.0628106	0.200496		0.922741	0.815858	1.04363	0.591186	1
SLC10A4	3ySa2A	a8fXW8	outcome	exposure	Inverse variance weighted (fixed effects)	2	-0.0587428	0.0580811	0.311829		0.942949	0.841489	1.05664	0.685843	1
SLC10A4	3ySa2A	a8fXW8	outcome	exposure	Inverse variance weighted	2	-0.0587428	0.0580811	0.311829		0.942949	0.841489	1.05664	0.685843	1
SPON1	F6JUZ5	Vt7IUD	outcome	exposure	Inverse variance weighted (fixed effects)	2	0.0488581	0.0605466	0.419696		1.05007	0.932568	1.18238	0.722696	1
SPON1	F6JUZ5	Vt7IUD	outcome	exposure	Inverse variance weighted	2	0.0488581	0.0657009	0.457092		1.05007	0.923194	1.19439	0.727962	1
SSTR1	k5XJ5m	6btzxA	outcome	exposure	Inverse variance weighted (fixed effects)	3	-0.0595537	0.0505462	0.238716		0.942185	0.853317	1.04031	0.603811	1
SSTR1	k5XJ5m	6btzxA	outcome	exposure	Inverse variance weighted	3	-0.0595537	0.0505462	0.238716		0.942185	0.853317	1.04031	0.603811	1
SSTR1	k5XJ5m	6btzxA	outcome	exposure	MR Egger	3	0.0374567	0.204053	0.884426		1.03817	0.695944	1.54868	0.95943	1
SSTR1	k5XJ5m	6btzxA	outcome	exposure	Simple median	3	-0.0579806	0.0627051	0.355145		0.943668	0.834533	1.06708	0.685843	1
SSTR1	k5XJ5m	6btzxA	outcome	exposure	Weighted median	3	-0.0547185	0.0559806	0.328344		0.946752	0.848368	1.05654	0.685843	1
THBD	M8Bjsi	2xe4Py	outcome	exposure	Inverse variance weighted (fixed effects)	3	0.0284024	0.0525571	0.588914		1.02881	0.928106	1.14044	0.831174	1
THBD	M8Bjsi	2xe4Py	outcome	exposure	Inverse variance weighted	3	0.0284024	0.05926	0.631736		1.02881	0.915992	1.15552	0.876279	1
THBD	M8Bjsi	2xe4Py	outcome	exposure	MR Egger	3	-0.0899284	0.177309	0.701184		0.913997	0.645678	1.29382	0.923058	1
THBD	M8Bjsi	2xe4Py	outcome	exposure	Simple median	3	-0.0139167	0.0713798	0.845418		0.98618	0.857425	1.13427	0.95943	1
THBD	M8Bjsi	2xe4Py	outcome	exposure	Weighted median	3	-0.0142403	0.06873	0.83586		0.985861	0.861611	1.12803	0.95943	1
TMEM176A	JN3Wun	sKgZyJ	outcome	exposure	Inverse variance weighted (fixed effects)	4	-0.0302843	0.0326037	0.352962		0.97017	0.910112	1.03419	0.685843	1
TMEM176A	JN3Wun	sKgZyJ	outcome	exposure	Inverse variance weighted	4	-0.0302843	0.0326037	0.352962		0.97017	0.910112	1.03419	0.685843	1
TMEM176A	JN3Wun	sKgZyJ	outcome	exposure	MR Egger	4	-0.0645426	0.0897526	0.54674		0.937496	0.786268	1.11781	0.799421	1
TMEM176A	JN3Wun	sKgZyJ	outcome	exposure	Simple median	4	-0.0372512	0.0386264	0.334846		0.963434	0.893187	1.03921	0.685843	1
TMEM176A	JN3Wun	sKgZyJ	outcome	exposure	Weighted median	4	-0.0343971	0.037524	0.359315		0.966188	0.897678	1.03993	0.685843	1
TRIM22	5BQ5ek	PEnb1P	outcome	exposure	Inverse variance weighted (fixed effects)	2	0.0442201	0.039572	0.263798		1.04521	0.967209	1.12951	0.63906	1
TRIM22	5BQ5ek	PEnb1P	outcome	exposure	Inverse variance weighted	2	0.0442201	0.0581941	0.447331		1.04521	0.932543	1.17149	0.726949	1
WLS	uKpisV	DW5vHf	outcome	exposure	Inverse variance weighted (fixed effects)	2	-0.0267386	0.034399	0.436979		0.973616	0.910136	1.04152	0.722696	1
WLS	uKpisV	DW5vHf	outcome	exposure	Inverse variance weighted	2	-0.0267386	0.034399	0.436979		0.973616	0.910136	1.04152	0.722696	1
XBP1	f145T2	tqCEjJ	outcome	exposure	Inverse variance weighted (fixed effects)	5	0.0480593	0.0308504	0.119277		1.04923	0.987669	1.11463	0.454789	1
XBP1	f145T2	tqCEjJ	outcome	exposure	Inverse variance weighted	5	0.0480593	0.0308504	0.119277		1.04923	0.987669	1.11463	0.454789	1
XBP1	f145T2	tqCEjJ	outcome	exposure	MR Egger	5	0.0113962	0.0866143	0.903649		1.01146	0.853536	1.19861	0.95943	1
XBP1	f145T2	tqCEjJ	outcome	exposure	Simple median	5	0.0543748	0.0384127	0.156909		1.05588	0.979303	1.13845	0.511658	1
XBP1	f145T2	tqCEjJ	outcome	exposure	Weighted median	5	0.0458458	0.0364805	0.208855		1.04691	0.97467	1.12451	0.591186	1

## Sheet: S8_sensitivity_plamaQTL
id.exposure	id.outcome	outcome	exposure	method	nsnp	b	se	pval	gene	OR	OR_lower	OR_upper	FDR	Bonferroni
A8qJ6k	Uw1dJf	outcome	exposure	Inverse variance weighted (fixed effects)	39	0.00513803	0.0313085	0.869645	AKR1C3	1.00515	0.945325	1.06876	0.951744	1
A8qJ6k	Uw1dJf	outcome	exposure	Inverse variance weighted	39	0.00513803	0.0313085	0.869645	AKR1C3	1.00515	0.945325	1.06876	0.951744	1
A8qJ6k	Uw1dJf	outcome	exposure	MR Egger	39	-0.0569088	0.0573762	0.327712	AKR1C3	0.94468	0.8442	1.05712	0.649586	1
A8qJ6k	Uw1dJf	outcome	exposure	Simple median	39	0.0494434	0.0558971	0.376402	AKR1C3	1.05069	0.941656	1.17234	0.69299	1
A8qJ6k	Uw1dJf	outcome	exposure	Weighted median	39	0.0125625	0.0427395	0.768809	AKR1C3	1.01264	0.931269	1.10112	0.908065	1
DyT5xk	57YnDX	outcome	exposure	Inverse variance weighted (fixed effects)	6	0.225918	0.146854	0.123955	AKR1C4	1.25347	0.939962	1.67155	0.3841	1
DyT5xk	57YnDX	outcome	exposure	Inverse variance weighted	6	0.225918	0.146854	0.123955	AKR1C4	1.25347	0.939962	1.67155	0.3841	1
DyT5xk	57YnDX	outcome	exposure	MR Egger	6	-0.0375573	0.428554	0.934377	AKR1C4	0.963139	0.415812	2.23091	0.977036	1
DyT5xk	57YnDX	outcome	exposure	Simple median	6	0.260313	0.172406	0.131074	AKR1C4	1.29734	0.925331	1.8189	0.385577	1
DyT5xk	57YnDX	outcome	exposure	Weighted median	6	0.290821	0.184354	0.114678	AKR1C4	1.33752	0.931915	1.91967	0.379627	1
JMgtXy	JRmnrG	outcome	exposure	Inverse variance weighted (fixed effects)	75	0.0212788	0.0253653	0.401529	ALDH1A1	1.02151	0.971963	1.07358	0.714083	1
JMgtXy	JRmnrG	outcome	exposure	Inverse variance weighted	75	0.0212788	0.0253653	0.401529	ALDH1A1	1.02151	0.971963	1.07358	0.714083	1
JMgtXy	JRmnrG	outcome	exposure	MR Egger	75	0.0157193	0.0479289	0.743873	ALDH1A1	1.01584	0.92476	1.1159	0.892077	1
JMgtXy	JRmnrG	outcome	exposure	Simple median	75	0.0261499	0.0447153	0.558677	ALDH1A1	1.02649	0.94036	1.12052	0.830503	1
JMgtXy	JRmnrG	outcome	exposure	Weighted median	75	-0.023141	0.0394381	0.55736	ALDH1A1	0.977125	0.90444	1.05565	0.830503	1
6KKTYS	HvCWam	outcome	exposure	Inverse variance weighted (fixed effects)	38	0.0534214	0.0339172	0.115244	ALDOC	1.05487	0.987029	1.12738	0.379627	1
6KKTYS	HvCWam	outcome	exposure	Inverse variance weighted	38	0.0534214	0.0339172	0.115244	ALDOC	1.05487	0.987029	1.12738	0.379627	1
6KKTYS	HvCWam	outcome	exposure	MR Egger	38	0.0955508	0.0664437	0.15905	ALDOC	1.10026	0.965916	1.2533	0.431707	1
6KKTYS	HvCWam	outcome	exposure	Simple median	38	0.0637456	0.0543387	0.240749	ALDOC	1.06582	0.958143	1.1856	0.573685	1
6KKTYS	HvCWam	outcome	exposure	Weighted median	38	0.0668169	0.0504224	0.185124	ALDOC	1.0691	0.968496	1.18015	0.478873	1
anQkDK	yGQtT9	outcome	exposure	Inverse variance weighted (fixed effects)	41	0.0928782	0.04596	0.0432954	ANXA2	1.09733	1.0028	1.20077	0.204436	1
anQkDK	yGQtT9	outcome	exposure	Inverse variance weighted	41	0.0928782	0.0466135	0.0463144	ANXA2	1.09733	1.00152	1.20231	0.207092	1
anQkDK	yGQtT9	outcome	exposure	MR Egger	41	0.159649	0.0909762	0.0871407	ANXA2	1.1731	0.981508	1.40209	0.326746	1
anQkDK	yGQtT9	outcome	exposure	Simple median	41	0.0828832	0.0731628	0.257274	ANXA2	1.08641	0.941279	1.25393	0.598663	1
anQkDK	yGQtT9	outcome	exposure	Weighted median	41	0.0967529	0.0734721	0.187883	ANXA2	1.10159	0.953847	1.27221	0.482029	1
pKUu9i	c3o5T4	outcome	exposure	Inverse variance weighted (fixed effects)	50	-0.0139165	0.0248011	0.574711	CCDC152	0.98618	0.939388	1.0353	0.830503	1
pKUu9i	c3o5T4	outcome	exposure	Inverse variance weighted	50	-0.0139165	0.0248011	0.574711	CCDC152	0.98618	0.939388	1.0353	0.830503	1
pKUu9i	c3o5T4	outcome	exposure	MR Egger	50	0.0685817	0.0444301	0.129256	CCDC152	1.07099	0.981669	1.16843	0.385577	1
pKUu9i	c3o5T4	outcome	exposure	Simple median	50	-0.0182056	0.0426914	0.669783	CCDC152	0.981959	0.903137	1.06766	0.862724	1
pKUu9i	c3o5T4	outcome	exposure	Weighted median	50	-0.0240598	0.0358356	0.50197	CCDC152	0.976227	0.910012	1.04726	0.813424	1
tGXP85	WbmFxc	outcome	exposure	Inverse variance weighted (fixed effects)	61	-0.00221895	0.0149813	0.882252	CHI3L1	0.997784	0.968911	1.02752	0.957842	1
tGXP85	WbmFxc	outcome	exposure	Inverse variance weighted	61	-0.00221895	0.015381	0.885291	CHI3L1	0.997784	0.968152	1.02832	0.957842	1
tGXP85	WbmFxc	outcome	exposure	MR Egger	61	-0.0138368	0.0226237	0.543147	CHI3L1	0.986258	0.943481	1.03098	0.825268	1
tGXP85	WbmFxc	outcome	exposure	Simple median	61	-0.0172564	0.0373268	0.643863	CHI3L1	0.982892	0.91355	1.0575	0.8563	1
tGXP85	WbmFxc	outcome	exposure	Weighted median	61	0.0108481	0.0202073	0.591378	CHI3L1	1.01091	0.971651	1.05175	0.841369	1
3aDBos	b2Smha	outcome	exposure	Inverse variance weighted (fixed effects)	48	-0.0808581	0.03333	0.0152667	CNR1	0.922325	0.863998	0.984589	0.108602	1
3aDBos	b2Smha	outcome	exposure	Inverse variance weighted	48	-0.0808581	0.0379243	0.0329992	CNR1	0.922325	0.856253	0.993495	0.172146	1
3aDBos	b2Smha	outcome	exposure	MR Egger	48	-0.0217186	0.0799872	0.787201	CNR1	0.978516	0.836529	1.1446	0.913782	1
3aDBos	b2Smha	outcome	exposure	Simple median	48	-0.12113	0.055136	0.028026	CNR1	0.885919	0.795173	0.987022	0.154074	1
3aDBos	b2Smha	outcome	exposure	Weighted median	48	-0.120876	0.0529237	0.0223738	CNR1	0.886144	0.798831	0.983001	0.139496	1
1hYVyu	0lyxuW	outcome	exposure	Inverse variance weighted (fixed effects)	79	0.0290387	0.0189862	0.126148	CYP1B1	1.02946	0.991859	1.0685	0.3841	1
1hYVyu	0lyxuW	outcome	exposure	Inverse variance weighted	79	0.0290387	0.0191741	0.129904	CYP1B1	1.02946	0.991494	1.06889	0.385577	1
1hYVyu	0lyxuW	outcome	exposure	MR Egger	79	0.0407851	0.0318486	0.204181	CYP1B1	1.04163	0.978594	1.10872	0.519581	1
1hYVyu	0lyxuW	outcome	exposure	Simple median	79	0.0231749	0.0306385	0.449411	CYP1B1	1.02345	0.963795	1.08679	0.760355	1
1hYVyu	0lyxuW	outcome	exposure	Weighted median	79	0.0442292	0.028937	0.126397	CYP1B1	1.04522	0.98759	1.10622	0.3841	1
9WGCUn	q2vtPI	outcome	exposure	Inverse variance weighted (fixed effects)	3	-0.594395	0.226527	0.00869164	DDIT4	0.551897	0.354025	0.860362	0.0729524	1
9WGCUn	q2vtPI	outcome	exposure	Inverse variance weighted	3	-0.594395	0.226527	0.00869164	DDIT4	0.551897	0.354025	0.860362	0.0729524	1
9WGCUn	q2vtPI	outcome	exposure	MR Egger	3	-0.457801	0.741936	0.648044	DDIT4	0.632674	0.147785	2.7085	0.8563	1
9WGCUn	q2vtPI	outcome	exposure	Simple median	3	-0.51189	0.30711	0.0955547	DDIT4	0.599362	0.328301	1.09422	0.343113	1
9WGCUn	q2vtPI	outcome	exposure	Weighted median	3	-0.609871	0.262928	0.0203659	DDIT4	0.543421	0.324585	0.909798	0.132803	1
ikmv9V	DA3rUE	outcome	exposure	Inverse variance weighted (fixed effects)	81	-0.0318565	0.0225739	0.158182	DLL1	0.968646	0.926722	1.01247	0.431707	1
ikmv9V	DA3rUE	outcome	exposure	Inverse variance weighted	81	-0.0318565	0.0225739	0.158182	DLL1	0.968646	0.926722	1.01247	0.431707	1
ikmv9V	DA3rUE	outcome	exposure	MR Egger	81	-0.0866464	0.042452	0.044586	DLL1	0.917001	0.843789	0.996565	0.204436	1
ikmv9V	DA3rUE	outcome	exposure	Simple median	81	-0.0156353	0.0360295	0.664318	DLL1	0.984486	0.917362	1.05652	0.859221	1
ikmv9V	DA3rUE	outcome	exposure	Weighted median	81	-0.0176907	0.0340763	0.603657	DLL1	0.982465	0.91899	1.05032	0.844323	1
2aCBNt	qn46Pg	outcome	exposure	Inverse variance weighted (fixed effects)	40	0.041388	0.0391672	0.290648	ECRG4	1.04226	0.965239	1.12542	0.620144	1
2aCBNt	qn46Pg	outcome	exposure	Inverse variance weighted	40	0.041388	0.0391672	0.290648	ECRG4	1.04226	0.965239	1.12542	0.620144	1
2aCBNt	qn46Pg	outcome	exposure	MR Egger	40	0.0653824	0.0764697	0.397904	ECRG4	1.06757	0.918973	1.24019	0.714083	1
2aCBNt	qn46Pg	outcome	exposure	Simple median	40	0.0344701	0.0614757	0.574995	ECRG4	1.03507	0.917574	1.16761	0.830503	1
2aCBNt	qn46Pg	outcome	exposure	Weighted median	40	0.0699026	0.0587168	0.233848	ECRG4	1.0724	0.955823	1.2032	0.563198	1
soIGzn	cFFRoH	outcome	exposure	Inverse variance weighted (fixed effects)	20	0.0313996	0.0497891	0.528268	EDN3	1.0319	0.935956	1.13767	0.818554	1
soIGzn	cFFRoH	outcome	exposure	Inverse variance weighted	20	0.0313996	0.0497891	0.528268	EDN3	1.0319	0.935956	1.13767	0.818554	1
soIGzn	cFFRoH	outcome	exposure	MR Egger	20	0.0758093	0.12031	0.536536	EDN3	1.07876	0.852145	1.36563	0.825067	1
soIGzn	cFFRoH	outcome	exposure	Simple median	20	0.0180445	0.0799679	0.821476	EDN3	1.01821	0.870496	1.19099	0.931601	1
soIGzn	cFFRoH	outcome	exposure	Weighted median	20	0.0303559	0.06684	0.649715	EDN3	1.03082	0.904249	1.17511	0.8563	1
JVP1CE	cq5X3R	outcome	exposure	Inverse variance weighted (fixed effects)	75	-0.030681	0.0257752	0.233916	F13A1	0.969785	0.922009	1.02004	0.563198	1
JVP1CE	cq5X3R	outcome	exposure	Inverse variance weighted	75	-0.030681	0.0262782	0.24299	F13A1	0.969785	0.9211	1.02104	0.573685	1
JVP1CE	cq5X3R	outcome	exposure	MR Egger	75	0.00502283	0.0518551	0.923101	F13A1	1.00504	0.907907	1.11255	0.972224	1
JVP1CE	cq5X3R	outcome	exposure	Simple median	75	-0.012887	0.0426354	0.762452	F13A1	0.987196	0.908053	1.07324	0.903968	1
JVP1CE	cq5X3R	outcome	exposure	Weighted median	75	-0.034072	0.0418928	0.416038	F13A1	0.966502	0.890313	1.04921	0.727486	1
KNzKrZ	rdXH3b	outcome	exposure	Inverse variance weighted (fixed effects)	76	0.285179	0.0207203	4.24e-43	GPNMB	1.33	1.27707	1.38513	6.64e-41	1.33e-40
KNzKrZ	rdXH3b	outcome	exposure	Inverse variance weighted	76	0.285179	0.0207203	4.24e-43	GPNMB	1.33	1.27707	1.38513	6.64e-41	1.33e-40
KNzKrZ	rdXH3b	outcome	exposure	Weighted median	76	0.28626	0.0337894	2.41e-17	GPNMB	1.33144	1.24612	1.4226	2.52e-15	7.56e-15
ezFKKb	yFiS9j	outcome	exposure	Simple median	82	0.0912257	0.0383775	0.0174512	FAM89A	1.09552	1.01613	1.1811	0.121383	1
KNzKrZ	rdXH3b	outcome	exposure	Simple median	76	0.296505	0.0379559	5.64e-15	GPNMB	1.34515	1.24871	1.44904	4.41e-13	1.76e-12
cKianF	t2DjKX	outcome	exposure	Inverse variance weighted (fixed effects)	2	0.262404	0.218412	0.229589	FNDC5	1.30005	0.847314	1.99469	0.563198	1
cKianF	t2DjKX	outcome	exposure	Inverse variance weighted	2	0.262404	0.218412	0.229589	FNDC5	1.30005	0.847314	1.99469	0.563198	1
HKviNa	wBXI2g	outcome	exposure	Inverse variance weighted (fixed effects)	2	0.155504	0.314905	0.62144	FOXJ1	1.16825	0.630205	2.16564	0.853117	1
HKviNa	wBXI2g	outcome	exposure	Inverse variance weighted	2	0.155504	0.314905	0.62144	FOXJ1	1.16825	0.630205	2.16564	0.853117	1
X9clBt	KGKf7R	outcome	exposure	Inverse variance weighted (fixed effects)	11	-0.0899252	0.0546312	0.099755	GAD1	0.914	0.821189	1.0173	0.343113	1
X9clBt	KGKf7R	outcome	exposure	Inverse variance weighted	11	-0.0899252	0.0546312	0.099755	GAD1	0.914	0.821189	1.0173	0.343113	1
X9clBt	KGKf7R	outcome	exposure	MR Egger	11	-0.0812359	0.0678893	0.262035	GAD1	0.921976	0.807107	1.05319	0.598663	1
X9clBt	KGKf7R	outcome	exposure	Simple median	11	-0.152999	0.0907292	0.0917329	GAD1	0.858131	0.718328	1.02514	0.337793	1
X9clBt	KGKf7R	outcome	exposure	Weighted median	11	-0.0403775	0.0699684	0.563884	GAD1	0.960427	0.837348	1.1016	0.830503	1
KNzKrZ	rdXH3b	outcome	exposure	MR Egger	76	0.249045	0.0388756	1.23e-08	GPNMB	1.2828	1.18869	1.38436	7.7e-07	3.85e-06
ezFKKb	yFiS9j	outcome	exposure	Inverse variance weighted (fixed effects)	82	0.105363	0.0223207	2.35e-06	FAM89A	1.11111	1.06355	1.1608	0.000122773	0.000736637
2oPxi0	q6YxE8	outcome	exposure	MR Egger	3	-0.865435	1.61371	0.686614	GIPR	0.420869	0.0178046	9.94859	0.866611	1
2oPxi0	q6YxE8	outcome	exposure	Simple median	3	-0.606453	0.228545	0.00796516	GIPR	0.545281	0.348401	0.853418	0.0712313	1
2oPxi0	q6YxE8	outcome	exposure	Weighted median	3	-0.606902	0.220353	0.0058831	GIPR	0.545037	0.353881	0.839448	0.0558004	1
tYyem3	s9FNJh	outcome	exposure	Inverse variance weighted (fixed effects)	24	0.0911755	0.0441794	0.0390407	GLIPR1L2	1.09546	1.00459	1.19455	0.190933	1
tYyem3	s9FNJh	outcome	exposure	Inverse variance weighted	24	0.0911755	0.0441794	0.0390407	GLIPR1L2	1.09546	1.00459	1.19455	0.190933	1
tYyem3	s9FNJh	outcome	exposure	MR Egger	24	0.0153446	0.103218	0.883174	GLIPR1L2	1.01546	0.829475	1.24315	0.957842	1
tYyem3	s9FNJh	outcome	exposure	Simple median	24	0.108689	0.072514	0.133907	GLIPR1L2	1.11482	0.967115	1.28507	0.388083	1
tYyem3	s9FNJh	outcome	exposure	Weighted median	24	0.043355	0.0635699	0.495236	GLIPR1L2	1.04431	0.921971	1.18288	0.811564	1
0dFUeG	MopTLL	outcome	exposure	Inverse variance weighted (fixed effects)	25	-0.275466	0.0606934	5.66e-06	RASGRF2	0.759218	0.674067	0.855125	0.000221502	0.00177202
0dFUeG	MopTLL	outcome	exposure	Inverse variance weighted	25	-0.275466	0.0606934	5.66e-06	RASGRF2	0.759218	0.674067	0.855125	0.000221502	0.00177202
ezFKKb	yFiS9j	outcome	exposure	Inverse variance weighted	82	0.105363	0.0233573	6.45e-06	FAM89A	1.11111	1.06139	1.16316	0.000224462	0.00202016
GaqFQ5	reoXwc	outcome	exposure	Inverse variance weighted (fixed effects)	39	0.126722	0.0322963	8.72e-05	TESMIN	1.1351	1.06548	1.20928	0.00272911	0.0272911
W8r61H	ySDog4	outcome	exposure	Inverse variance weighted (fixed effects)	22	0.18614	0.0496174	0.000175774	TRIM22	1.20459	1.09296	1.32762	0.00458478	0.0550174
YLlnmK	otOGag	outcome	exposure	Inverse variance weighted (fixed effects)	20	0.0509969	0.0782461	0.514562	GRAMD2B	1.05232	0.9027	1.22674	0.813424	1
YLlnmK	otOGag	outcome	exposure	Inverse variance weighted	20	0.0509969	0.0782461	0.514562	GRAMD2B	1.05232	0.9027	1.22674	0.813424	1
YLlnmK	otOGag	outcome	exposure	MR Egger	20	0.0836679	0.180992	0.649424	GRAMD2B	1.08727	0.762558	1.55024	0.8563	1
YLlnmK	otOGag	outcome	exposure	Simple median	20	-0.0378769	0.114702	0.741234	GRAMD2B	0.962831	0.768977	1.20555	0.892077	1
YLlnmK	otOGag	outcome	exposure	Weighted median	20	0.075774	0.10951	0.488976	GRAMD2B	1.07872	0.870345	1.33698	0.805524	1
SLUJzA	fliYOc	outcome	exposure	Inverse variance weighted (fixed effects)	23	0.0557645	0.0510905	0.27506	H1	1.05735	0.956597	1.16871	0.615937	1
SLUJzA	fliYOc	outcome	exposure	Inverse variance weighted	23	0.0557645	0.0510905	0.27506	H1	1.05735	0.956597	1.16871	0.615937	1
SLUJzA	fliYOc	outcome	exposure	MR Egger	23	-0.0556262	0.122865	0.655378	H1	0.945893	0.743458	1.20345	0.8563	1
SLUJzA	fliYOc	outcome	exposure	Simple median	23	0.0706714	0.0785825	0.368478	H1	1.07323	0.920029	1.25194	0.69062	1
SLUJzA	fliYOc	outcome	exposure	Weighted median	23	0.0760655	0.0727796	0.295954	H1	1.07903	0.935586	1.24447	0.6214	1
l4gIPa	gDt2K5	outcome	exposure	Inverse variance weighted (fixed effects)	96	-0.0168899	0.007181	0.0186716	HLA	0.983252	0.96951	0.997189	0.124345	1
l4gIPa	gDt2K5	outcome	exposure	Inverse variance weighted	96	-0.0168899	0.007181	0.0186716	HLA	0.983252	0.96951	0.997189	0.124345	1
l4gIPa	gDt2K5	outcome	exposure	MR Egger	96	-0.0259244	0.0164161	0.117648	HLA	0.974409	0.943556	1.00627	0.379627	1
l4gIPa	gDt2K5	outcome	exposure	Simple median	96	-0.0169827	0.0110263	0.123512	HLA	0.983161	0.962141	1.00464	0.3841	1
l4gIPa	gDt2K5	outcome	exposure	Weighted median	96	-0.0187323	0.0102938	0.0687955	HLA	0.981442	0.961839	1.00144	0.294973	1
5Lgm1s	VNrPrY	outcome	exposure	Inverse variance weighted (fixed effects)	60	-0.0126534	0.0159642	0.428006	HLA	0.987426	0.957008	1.01881	0.744254	1
5Lgm1s	VNrPrY	outcome	exposure	Inverse variance weighted	60	-0.0126534	0.0163482	0.438936	HLA	0.987426	0.956288	1.01958	0.752752	1
5Lgm1s	VNrPrY	outcome	exposure	MR Egger	60	-0.00428284	0.0301298	0.887457	HLA	0.995726	0.938627	1.0563	0.957842	1
5Lgm1s	VNrPrY	outcome	exposure	Simple median	60	-0.00576719	0.0316964	0.855621	HLA	0.994249	0.934361	1.05798	0.951744	1
5Lgm1s	VNrPrY	outcome	exposure	Weighted median	60	-0.024215	0.0249645	0.332057	HLA	0.976076	0.929466	1.02502	0.649586	1
tYGDRD	Ch0oZn	outcome	exposure	Inverse variance weighted (fixed effects)	24	-0.0357164	0.0183335	0.0513966	HLA	0.964914	0.930857	1.00022	0.226579	1
tYGDRD	Ch0oZn	outcome	exposure	Inverse variance weighted	24	-0.0357164	0.0216469	0.0989526	HLA	0.964914	0.924831	1.00673	0.343113	1
tYGDRD	Ch0oZn	outcome	exposure	MR Egger	24	-0.00736484	0.0425615	0.864202	HLA	0.992662	0.913214	1.07902	0.951744	1
tYGDRD	Ch0oZn	outcome	exposure	Simple median	24	-0.0399318	0.0284193	0.159994	HLA	0.960855	0.908797	1.0159	0.431707	1
tYGDRD	Ch0oZn	outcome	exposure	Weighted median	24	-0.0463406	0.027136	0.0876889	HLA	0.954717	0.905265	1.00687	0.326746	1
y5vJbU	0ubtel	outcome	exposure	Inverse variance weighted (fixed effects)	24	0.0295372	0.0332558	0.374443	HSPA6	1.02998	0.964984	1.09935	0.69299	1
y5vJbU	0ubtel	outcome	exposure	Inverse variance weighted	24	0.0295372	0.0569879	0.604244	HSPA6	1.02998	0.921125	1.15169	0.844323	1
y5vJbU	0ubtel	outcome	exposure	MR Egger	24	-0.0664435	0.160713	0.683295	HSPA6	0.935716	0.682876	1.28217	0.866611	1
y5vJbU	0ubtel	outcome	exposure	Simple median	24	0.0726012	0.0584968	0.214564	HSPA6	1.0753	0.958819	1.20593	0.5416	1
y5vJbU	0ubtel	outcome	exposure	Weighted median	24	0.00311828	0.0535099	0.95353	HSPA6	1.00312	0.903245	1.11405	0.97854	1
Vu5JTV	nKfxUZ	outcome	exposure	Inverse variance weighted (fixed effects)	3	-0.153366	0.145318	0.29125	IGF2	0.857816	0.645204	1.14049	0.620144	1
Vu5JTV	nKfxUZ	outcome	exposure	Inverse variance weighted	3	-0.153366	0.145318	0.29125	IGF2	0.857816	0.645204	1.14049	0.620144	1
Vu5JTV	nKfxUZ	outcome	exposure	MR Egger	3	-0.0115699	0.663716	0.988904	IGF2	0.988497	0.269159	3.63029	0.996701	1
Vu5JTV	nKfxUZ	outcome	exposure	Simple median	3	-0.161383	0.178595	0.366194	IGF2	0.850966	0.599638	1.20763	0.69062	1
Vu5JTV	nKfxUZ	outcome	exposure	Weighted median	3	-0.148509	0.168317	0.377605	IGF2	0.861992	0.619768	1.19888	0.69299	1
ZOG8rz	g8DXSC	outcome	exposure	Inverse variance weighted (fixed effects)	8	0.116084	0.112274	0.301168	JAM2	1.12309	0.901249	1.39954	0.6214	1
ZOG8rz	g8DXSC	outcome	exposure	Inverse variance weighted	8	0.116084	0.112274	0.301168	JAM2	1.12309	0.901249	1.39954	0.6214	1
ZOG8rz	g8DXSC	outcome	exposure	MR Egger	8	-0.115902	0.229601	0.6317	JAM2	0.890562	0.567837	1.39671	0.85594	1
ZOG8rz	g8DXSC	outcome	exposure	Simple median	8	0.158441	0.153344	0.30149	JAM2	1.17168	0.867524	1.58248	0.6214	1
ZOG8rz	g8DXSC	outcome	exposure	Weighted median	8	0.0454116	0.142286	0.749607	JAM2	1.04646	0.791783	1.38305	0.895522	1
W8r61H	ySDog4	outcome	exposure	Inverse variance weighted	22	0.18614	0.0496174	0.000175774	TRIM22	1.20459	1.09296	1.32762	0.00458478	0.0550174
8MbGx9	RDXap4	outcome	exposure	Inverse variance weighted (fixed effects)	40	0.1023	0.0283774	0.000312178	METTL7A	1.10772	1.04779	1.17107	0.00751629	0.0977118
j0pc6I	LRQqDm	outcome	exposure	MR Egger	80	-0.0305586	0.0348949	0.383865	LPL	0.969904	0.905786	1.03856	0.698544	1
j0pc6I	LRQqDm	outcome	exposure	Simple median	80	0.0896209	0.0390579	0.0217581	LPL	1.09376	1.01315	1.18078	0.138985	1
j0pc6I	LRQqDm	outcome	exposure	Weighted median	80	0.0219838	0.0310908	0.479514	LPL	1.02223	0.961795	1.08646	0.79834	1
du8Rsb	5xHQrL	outcome	exposure	Inverse variance weighted (fixed effects)	20	-0.0355934	0.0636098	0.57578	MAD2L2	0.965033	0.851915	1.09317	0.830503	1
du8Rsb	5xHQrL	outcome	exposure	Inverse variance weighted	20	-0.0355934	0.0706091	0.614197	MAD2L2	0.965033	0.840308	1.10827	0.853117	1
du8Rsb	5xHQrL	outcome	exposure	MR Egger	20	-0.172036	0.18121	0.355004	MAD2L2	0.841949	0.590251	1.20098	0.685903	1
du8Rsb	5xHQrL	outcome	exposure	Simple median	20	0.0289355	0.0941831	0.758671	MAD2L2	1.02936	0.855847	1.23805	0.902905	1
du8Rsb	5xHQrL	outcome	exposure	Weighted median	20	-0.102129	0.0936545	0.275499	MAD2L2	0.902913	0.751494	1.08484	0.615937	1
3eNCs5	63vnsJ	outcome	exposure	Inverse variance weighted (fixed effects)	25	0.0483145	0.0467868	0.301766	MAFB	1.0495	0.95754	1.15029	0.6214	1
3eNCs5	63vnsJ	outcome	exposure	Inverse variance weighted	25	0.0483145	0.0479795	0.313943	MAFB	1.0495	0.955304	1.15299	0.633962	1
3eNCs5	63vnsJ	outcome	exposure	MR Egger	25	-0.0102787	0.108918	0.925632	MAFB	0.989774	0.799509	1.22532	0.972224	1
3eNCs5	63vnsJ	outcome	exposure	Simple median	25	0.0584344	0.0754988	0.438944	MAFB	1.06018	0.914349	1.22926	0.752752	1
3eNCs5	63vnsJ	outcome	exposure	Weighted median	25	-0.00730499	0.0701566	0.917071	MAFB	0.992722	0.865185	1.13906	0.972224	1
5FAqjI	LOtD7D	outcome	exposure	Inverse variance weighted (fixed effects)	60	0.0877425	0.0250025	0.000449206	PID1	1.09171	1.0395	1.14654	0.010043	0.140601
0dFUeG	MopTLL	outcome	exposure	Weighted median	25	-0.307397	0.0889835	0.000551228	RASGRF2	0.735358	0.617668	0.875474	0.0115023	0.172534
8MbGx9	RDXap4	outcome	exposure	MR Egger	40	0.126895	0.0708901	0.0814213	METTL7A	1.1353	0.988023	1.30453	0.326746	1
8MbGx9	RDXap4	outcome	exposure	Simple median	40	0.0343829	0.0451604	0.446447	METTL7A	1.03498	0.947308	1.13077	0.759446	1
8MbGx9	RDXap4	outcome	exposure	Weighted median	40	0.091871	0.0412842	0.0260589	METTL7A	1.09622	1.01101	1.18861	0.150449	1
WGdPab	lFg5fE	outcome	exposure	Inverse variance weighted (fixed effects)	23	-0.0775389	0.0532061	0.145025	MGP	0.925391	0.833749	1.02711	0.408945	1
WGdPab	lFg5fE	outcome	exposure	Inverse variance weighted	23	-0.0775389	0.0545944	0.155529	MGP	0.925391	0.831483	1.0299	0.431707	1
WGdPab	lFg5fE	outcome	exposure	MR Egger	23	-0.205395	0.132426	0.135838	MGP	0.814325	0.628166	1.05565	0.390067	1
WGdPab	lFg5fE	outcome	exposure	Simple median	23	0.0250296	0.0892748	0.779197	MGP	1.02535	0.860752	1.22141	0.913782	1
WGdPab	lFg5fE	outcome	exposure	Weighted median	23	-0.112778	0.0748362	0.131811	MGP	0.893349	0.77147	1.03448	0.385577	1
j5tuUi	RnTwNj	outcome	exposure	Inverse variance weighted (fixed effects)	13	-0.0372135	0.0794378	0.639455	MME	0.96347	0.824555	1.12579	0.8563	1
j5tuUi	RnTwNj	outcome	exposure	Inverse variance weighted	13	-0.0372135	0.0794378	0.639455	MME	0.96347	0.824555	1.12579	0.8563	1
j5tuUi	RnTwNj	outcome	exposure	MR Egger	13	-0.209662	0.198467	0.313431	MME	0.810858	0.549549	1.19642	0.633962	1
j5tuUi	RnTwNj	outcome	exposure	Simple median	13	-0.0911369	0.118051	0.440107	MME	0.912893	0.724323	1.15055	0.752752	1
j5tuUi	RnTwNj	outcome	exposure	Weighted median	13	-0.114696	0.106179	0.280051	MME	0.891638	0.724113	1.09792	0.620144	1
LfU9WZ	vhavuo	outcome	exposure	Inverse variance weighted (fixed effects)	17	0.0339318	0.0769697	0.659324	MMP1	1.03451	0.889649	1.20297	0.8563	1
LfU9WZ	vhavuo	outcome	exposure	Inverse variance weighted	17	0.0339318	0.0769697	0.659324	MMP1	1.03451	0.889649	1.20297	0.8563	1
LfU9WZ	vhavuo	outcome	exposure	MR Egger	17	-0.0272418	0.236136	0.909686	MMP1	0.973126	0.612585	1.54587	0.969134	1
LfU9WZ	vhavuo	outcome	exposure	Simple median	17	0.0360797	0.106242	0.734157	MMP1	1.03674	0.84185	1.27674	0.889608	1
LfU9WZ	vhavuo	outcome	exposure	Weighted median	17	0.0367706	0.101629	0.717492	MMP1	1.03746	0.850083	1.26613	0.880686	1
5FAqjI	LOtD7D	outcome	exposure	Inverse variance weighted	60	0.0877425	0.0261858	0.000805872	PID1	1.09171	1.03709	1.1492	0.0157649	0.252238
knNXK9	xTBi9r	outcome	exposure	Inverse variance weighted	20	0.159902	0.0644425	0.0130897	MMP9	1.1734	1.03417	1.33137	0.0999287	1
knNXK9	xTBi9r	outcome	exposure	MR Egger	20	0.0348515	0.137545	0.802843	MMP9	1.03547	0.79078	1.35586	0.913782	1
QCNryt	SWRdY8	outcome	exposure	Weighted median	104	0.0807957	0.0248994	0.00117499	NECAB2	1.08415	1.03251	1.13837	0.0208055	0.367772
knNXK9	xTBi9r	outcome	exposure	Weighted median	20	0.185507	0.0814356	0.0227293	MMP9	1.20383	1.02623	1.41216	0.139496	1
KpZXXw	9FM4eS	outcome	exposure	Inverse variance weighted (fixed effects)	30	-0.0201251	0.0418282	0.630419	MVP	0.980076	0.902932	1.06381	0.85594	1
KpZXXw	9FM4eS	outcome	exposure	Inverse variance weighted	30	-0.0201251	0.0520394	0.698957	MVP	0.980076	0.88504	1.08532	0.871608	1
KpZXXw	9FM4eS	outcome	exposure	MR Egger	30	0.121842	0.0806764	0.142182	MVP	1.12958	0.964367	1.32309	0.404572	1
KpZXXw	9FM4eS	outcome	exposure	Simple median	30	-0.0705942	0.0735627	0.337233	MVP	0.93184	0.806721	1.07636	0.655614	1
KpZXXw	9FM4eS	outcome	exposure	Weighted median	30	0.0764479	0.0637351	0.230347	MVP	1.07945	0.952683	1.22308	0.563198	1
QCNryt	SWRdY8	outcome	exposure	Inverse variance weighted (fixed effects)	104	0.0436902	0.0155955	0.005087	NECAB2	1.04466	1.01321	1.07708	0.0513623	1
QCNryt	SWRdY8	outcome	exposure	Inverse variance weighted	104	0.0436902	0.0155955	0.005087	NECAB2	1.04466	1.01321	1.07708	0.0513623	1
QCNryt	SWRdY8	outcome	exposure	MR Egger	104	0.0322553	0.0275124	0.24377	NECAB2	1.03278	0.978564	1.09	0.573685	1
GaqFQ5	reoXwc	outcome	exposure	Inverse variance weighted	39	0.126722	0.0395332	0.0013485	TESMIN	1.1351	1.05047	1.22655	0.0208055	0.422081
knNXK9	xTBi9r	outcome	exposure	Simple median	20	0.260149	0.0813569	0.00138565	MMP9	1.29712	1.10593	1.52137	0.0208055	0.433708
Uz3JvY	9IVgQb	outcome	exposure	Inverse variance weighted (fixed effects)	52	0.057273	0.0234633	0.0146483	NFE2L3	1.05894	1.01135	1.10878	0.106626	1
Uz3JvY	9IVgQb	outcome	exposure	Inverse variance weighted	52	0.057273	0.0234633	0.0146483	NFE2L3	1.05894	1.01135	1.10878	0.106626	1
Uz3JvY	9IVgQb	outcome	exposure	MR Egger	52	0.0745051	0.0415079	0.0787054	NFE2L3	1.07735	0.993173	1.16866	0.326746	1
j0pc6I	LRQqDm	outcome	exposure	Inverse variance weighted (fixed effects)	80	0.0652064	0.0204057	0.00139589	LPL	1.06738	1.02553	1.11093	0.0208055	0.436915
Uz3JvY	9IVgQb	outcome	exposure	Weighted median	52	0.0544193	0.0350289	0.120291	NFE2L3	1.05593	0.985863	1.13097	0.3841	1
jEtrOm	XunkFs	outcome	exposure	Inverse variance weighted (fixed effects)	24	-0.0311988	0.0346758	0.368265	NQO1	0.969283	0.905595	1.03745	0.69062	1
jEtrOm	XunkFs	outcome	exposure	Inverse variance weighted	24	-0.0311988	0.0346758	0.368265	NQO1	0.969283	0.905595	1.03745	0.69062	1
jEtrOm	XunkFs	outcome	exposure	MR Egger	24	-0.104159	0.0594126	0.0935014	NQO1	0.901082	0.802031	1.01237	0.340302	1
jEtrOm	XunkFs	outcome	exposure	Simple median	24	-0.0495642	0.0507558	0.328806	NQO1	0.951644	0.86153	1.05118	0.649586	1
jEtrOm	XunkFs	outcome	exposure	Weighted median	24	-0.0495121	0.0509362	0.331031	NQO1	0.951694	0.86127	1.05161	0.649586	1
KJq52p	xeL6ng	outcome	exposure	Inverse variance weighted (fixed effects)	16	-0.107614	0.0628277	0.086742	PARD3B	0.897974	0.793933	1.01565	0.326746	1
KJq52p	xeL6ng	outcome	exposure	Inverse variance weighted	16	-0.107614	0.0628277	0.086742	PARD3B	0.897974	0.793933	1.01565	0.326746	1
KJq52p	xeL6ng	outcome	exposure	MR Egger	16	-0.0454236	0.119963	0.71063	PARD3B	0.955593	0.755368	1.20889	0.879159	1
KJq52p	xeL6ng	outcome	exposure	Simple median	16	-0.121888	0.0891711	0.171655	PARD3B	0.885247	0.743294	1.05431	0.458282	1
KJq52p	xeL6ng	outcome	exposure	Weighted median	16	-0.114652	0.0842102	0.173356	PARD3B	0.891676	0.756007	1.05169	0.458282	1
flwxfW	PA4gGj	outcome	exposure	Inverse variance weighted (fixed effects)	7	-0.0544483	0.103015	0.597119	PCP4L1	0.947007	0.773865	1.15889	0.844323	1
flwxfW	PA4gGj	outcome	exposure	Inverse variance weighted	7	-0.0544483	0.134969	0.686644	PCP4L1	0.947007	0.726885	1.23379	0.866611	1
flwxfW	PA4gGj	outcome	exposure	MR Egger	7	0.0936269	0.335952	0.79164	PCP4L1	1.09815	0.568452	2.12143	0.913782	1
flwxfW	PA4gGj	outcome	exposure	Simple median	7	-0.0340422	0.175089	0.845841	PCP4L1	0.966531	0.685768	1.36224	0.951744	1
flwxfW	PA4gGj	outcome	exposure	Weighted median	7	-0.039447	0.151857	0.795045	PCP4L1	0.961321	0.713847	1.29459	0.913782	1
j0pc6I	LRQqDm	outcome	exposure	Inverse variance weighted	80	0.0652064	0.0204057	0.00139589	LPL	1.06738	1.02553	1.11093	0.0208055	0.436915
8MbGx9	RDXap4	outcome	exposure	Inverse variance weighted	40	0.1023	0.0335049	0.00226347	METTL7A	1.10772	1.03731	1.1829	0.032203	0.708466
5FAqjI	LOtD7D	outcome	exposure	MR Egger	60	0.0891897	0.0421285	0.0385523	PID1	1.09329	1.00664	1.18739	0.190933	1
5FAqjI	LOtD7D	outcome	exposure	Simple median	60	0.0553908	0.0450204	0.218567	PID1	1.05695	0.967684	1.15446	0.547291	1
5FAqjI	LOtD7D	outcome	exposure	Weighted median	60	0.0968469	0.0382604	0.0113654	PID1	1.10169	1.0221	1.18748	0.0889342	1
ADJJhv	nUVz8m	outcome	exposure	Inverse variance weighted (fixed effects)	3	-0.0934398	0.238972	0.695792	PLK2	0.910793	0.570167	1.45491	0.871132	1
ADJJhv	nUVz8m	outcome	exposure	Inverse variance weighted	3	-0.0934398	0.238972	0.695792	PLK2	0.910793	0.570167	1.45491	0.871132	1
ADJJhv	nUVz8m	outcome	exposure	MR Egger	3	2.35236	2.10907	0.465319	PLK2	10.5103	0.168398	655.988	0.783037	1
ADJJhv	nUVz8m	outcome	exposure	Simple median	3	-0.262292	0.310223	0.397835	PLK2	0.769287	0.418814	1.41304	0.714083	1
ADJJhv	nUVz8m	outcome	exposure	Weighted median	3	-0.159045	0.280998	0.571395	PLK2	0.852958	0.491742	1.47951	0.830503	1
uk6j8V	5c4C93	outcome	exposure	Inverse variance weighted (fixed effects)	8	0.196546	0.115088	0.0876751	PMAIP1	1.21719	0.971391	1.52519	0.326746	1
uk6j8V	5c4C93	outcome	exposure	Inverse variance weighted	8	0.196546	0.115088	0.0876751	PMAIP1	1.21719	0.971391	1.52519	0.326746	1
uk6j8V	5c4C93	outcome	exposure	MR Egger	8	-0.0047284	0.316668	0.988571	PMAIP1	0.995283	0.535048	1.8514	0.996701	1
uk6j8V	5c4C93	outcome	exposure	Simple median	8	0.338556	0.150285	0.0242743	PMAIP1	1.40292	1.04498	1.88347	0.146113	1
uk6j8V	5c4C93	outcome	exposure	Weighted median	8	0.22826	0.140312	0.103778	PMAIP1	1.25641	0.954325	1.65412	0.353071	1
P4nx9D	ueAdb8	outcome	exposure	Inverse variance weighted (fixed effects)	20	-0.00696771	0.0618504	0.910305	PROCR	0.993057	0.879682	1.12104	0.969134	1
P4nx9D	ueAdb8	outcome	exposure	Inverse variance weighted	20	-0.00696771	0.0695133	0.920157	PROCR	0.993057	0.866569	1.13801	0.972224	1
P4nx9D	ueAdb8	outcome	exposure	MR Egger	20	0.186316	0.169127	0.285136	PROCR	1.2048	0.864872	1.67834	0.620144	1
P4nx9D	ueAdb8	outcome	exposure	Simple median	20	0.0244124	0.0889127	0.78365	PROCR	1.02471	0.860831	1.21979	0.913782	1
P4nx9D	ueAdb8	outcome	exposure	Weighted median	20	0.0243059	0.0871511	0.780326	PROCR	1.0246	0.863717	1.21546	0.913782	1
Nfb6CN	FCu9Ml	outcome	exposure	Inverse variance weighted (fixed effects)	2	0.395657	0.178245	0.0264367	PTPRU	1.48536	1.04738	2.10648	0.150449	1
Nfb6CN	FCu9Ml	outcome	exposure	Inverse variance weighted	2	0.395657	0.178245	0.0264367	PTPRU	1.48536	1.04738	2.10648	0.150449	1
ezFKKb	yFiS9j	outcome	exposure	MR Egger	82	0.136034	0.0439181	0.00269217	FAM89A	1.14572	1.05122	1.24871	0.0345375	0.842648
2oPxi0	q6YxE8	outcome	exposure	Inverse variance weighted (fixed effects)	3	-0.559237	0.186821	0.00275859	GIPR	0.571645	0.39637	0.824426	0.0345375	0.863437
0dFUeG	MopTLL	outcome	exposure	MR Egger	25	-0.343301	0.160387	0.0431485	RASGRF2	0.709425	0.518062	0.971472	0.204436	1
0dFUeG	MopTLL	outcome	exposure	Simple median	25	-0.260433	0.093622	0.00540674	RASGRF2	0.770718	0.641509	0.925951	0.0528847	1
2oPxi0	q6YxE8	outcome	exposure	Inverse variance weighted	3	-0.559237	0.186821	0.00275859	GIPR	0.571645	0.39637	0.824426	0.0345375	0.863437
hfaPFQ	CuUheD	outcome	exposure	Inverse variance weighted (fixed effects)	15	0.03108	0.0507644	0.540379	RGS5	1.03157	0.93387	1.13949	0.825067	1
hfaPFQ	CuUheD	outcome	exposure	Inverse variance weighted	15	0.03108	0.0507644	0.540379	RGS5	1.03157	0.93387	1.13949	0.825067	1
hfaPFQ	CuUheD	outcome	exposure	MR Egger	15	-0.0723054	0.0859541	0.415437	RGS5	0.930247	0.786018	1.10094	0.727486	1
hfaPFQ	CuUheD	outcome	exposure	Simple median	15	0.0422879	0.0767746	0.581767	RGS5	1.04319	0.897457	1.2126	0.831475	1
hfaPFQ	CuUheD	outcome	exposure	Weighted median	15	0.033153	0.0685998	0.628896	RGS5	1.03371	0.90366	1.18247	0.85594	1
LqXdXE	orUaKl	outcome	exposure	Inverse variance weighted (fixed effects)	5	-0.0262036	0.149837	0.861174	SCNN1A	0.974137	0.726233	1.30666	0.951744	1
LqXdXE	orUaKl	outcome	exposure	Inverse variance weighted	5	-0.0262036	0.149837	0.861174	SCNN1A	0.974137	0.726233	1.30666	0.951744	1
LqXdXE	orUaKl	outcome	exposure	MR Egger	5	-0.703655	0.682856	0.378598	SCNN1A	0.494773	0.129762	1.88654	0.69299	1
LqXdXE	orUaKl	outcome	exposure	Simple median	5	-0.0152929	0.212764	0.942699	SCNN1A	0.984823	0.649008	1.4944	0.977036	1
LqXdXE	orUaKl	outcome	exposure	Weighted median	5	-0.120278	0.171496	0.483087	SCNN1A	0.886674	0.633554	1.24092	0.800034	1
zU9aVR	6IQPUn	outcome	exposure	Inverse variance weighted (fixed effects)	3	0.00232317	0.175063	0.989412	SELENOP	1.00233	0.711201	1.41262	0.996701	1
zU9aVR	6IQPUn	outcome	exposure	Inverse variance weighted	3	0.00232317	0.175063	0.989412	SELENOP	1.00233	0.711201	1.41262	0.996701	1
zU9aVR	6IQPUn	outcome	exposure	MR Egger	3	-0.788045	0.9651	0.564077	SELENOP	0.454733	0.0685877	3.01485	0.830503	1
zU9aVR	6IQPUn	outcome	exposure	Simple median	3	-0.0402248	0.211912	0.849452	SELENOP	0.960574	0.634085	1.45517	0.951744	1
zU9aVR	6IQPUn	outcome	exposure	Weighted median	3	0.0142429	0.188553	0.939787	SELENOP	1.01434	0.700948	1.46786	0.977036	1
oFXa1D	pnukrS	outcome	exposure	Inverse variance weighted (fixed effects)	25	0.00637144	0.0252447	0.800742	SERPINF2	1.00639	0.957808	1.05744	0.913782	1
oFXa1D	pnukrS	outcome	exposure	Inverse variance weighted	25	0.00637144	0.0252447	0.800742	SERPINF2	1.00639	0.957808	1.05744	0.913782	1
oFXa1D	pnukrS	outcome	exposure	MR Egger	25	-0.0233458	0.0414262	0.578514	SERPINF2	0.976925	0.900738	1.05956	0.830618	1
oFXa1D	pnukrS	outcome	exposure	Simple median	25	0.0760421	0.0560439	0.174835	SERPINF2	1.07901	0.966761	1.20429	0.458282	1
oFXa1D	pnukrS	outcome	exposure	Weighted median	25	-0.0207994	0.0327119	0.524884	SERPINF2	0.979415	0.918591	1.04427	0.818554	1
NDLNYN	UdIjuF	outcome	exposure	Inverse variance weighted (fixed effects)	31	0.01597	0.0380237	0.674484	SERPINH1	1.0161	0.943125	1.09472	0.864272	1
NDLNYN	UdIjuF	outcome	exposure	Inverse variance weighted	31	0.01597	0.0423828	0.70632	SERPINH1	1.0161	0.935101	1.10411	0.877294	1
NDLNYN	UdIjuF	outcome	exposure	MR Egger	31	-0.15607	0.11244	0.175699	SERPINH1	0.855499	0.686292	1.06642	0.458282	1
NDLNYN	UdIjuF	outcome	exposure	Simple median	31	0.00882362	0.064379	0.890985	SERPINH1	1.00886	0.889266	1.14454	0.958345	1
NDLNYN	UdIjuF	outcome	exposure	Weighted median	31	0.000355631	0.0565732	0.994984	SERPINH1	1.00036	0.895361	1.11766	0.996701	1
8cn8g4	OcQ6v7	outcome	exposure	Inverse variance weighted (fixed effects)	19	-0.0156709	0.0238639	0.511387	SLC8A1	0.984451	0.939466	1.03159	0.813424	1
8cn8g4	OcQ6v7	outcome	exposure	Inverse variance weighted	19	-0.0156709	0.0238639	0.511387	SLC8A1	0.984451	0.939466	1.03159	0.813424	1
8cn8g4	OcQ6v7	outcome	exposure	MR Egger	19	-0.0213929	0.0577555	0.715656	SLC8A1	0.978834	0.874071	1.09615	0.880686	1
8cn8g4	OcQ6v7	outcome	exposure	Simple median	19	-0.0117961	0.0347653	0.734379	SLC8A1	0.988273	0.923175	1.05796	0.889608	1
8cn8g4	OcQ6v7	outcome	exposure	Weighted median	19	-0.0208623	0.0327277	0.523833	SLC8A1	0.979354	0.918504	1.04423	0.818554	1
ezFKKb	yFiS9j	outcome	exposure	Weighted median	82	0.11557	0.0389369	0.00299608	FAM89A	1.12251	1.04003	1.21153	0.0360682	0.937773
knNXK9	xTBi9r	outcome	exposure	Inverse variance weighted (fixed effects)	20	0.159902	0.0542987	0.00323093	MMP9	1.1734	1.05493	1.30516	0.0374548	1
GaqFQ5	reoXwc	outcome	exposure	MR Egger	39	0.0684803	0.0740227	0.360895	TESMIN	1.07088	0.926256	1.23808	0.69062	1
GaqFQ5	reoXwc	outcome	exposure	Simple median	39	0.0589719	0.0555602	0.288506	TESMIN	1.06075	0.9513	1.18278	0.620144	1
GaqFQ5	reoXwc	outcome	exposure	Weighted median	39	0.135716	0.051849	0.00885685	TESMIN	1.14536	1.03468	1.26787	0.0729524	1
k5N0S5	Ti6MtN	outcome	exposure	Inverse variance weighted (fixed effects)	42	0.0681243	0.0311121	0.0285504	THBD	1.0705	1.00717	1.13781	0.154074	1
k5N0S5	Ti6MtN	outcome	exposure	Inverse variance weighted	42	0.0681243	0.0311121	0.0285504	THBD	1.0705	1.00717	1.13781	0.154074	1
k5N0S5	Ti6MtN	outcome	exposure	MR Egger	42	0.0500392	0.0487904	0.311245	THBD	1.05131	0.955434	1.15681	0.633962	1
k5N0S5	Ti6MtN	outcome	exposure	Simple median	42	0.0796577	0.0482731	0.0989126	THBD	1.08292	0.985154	1.19038	0.343113	1
k5N0S5	Ti6MtN	outcome	exposure	Weighted median	42	0.0719304	0.045926	0.117296	THBD	1.07458	0.982078	1.1758	0.379627	1
dvDKpt	xGuFxI	outcome	exposure	Inverse variance weighted (fixed effects)	137	0.00102594	0.0167842	0.951259	TLR4	1.00103	0.968631	1.03451	0.97854	1
dvDKpt	xGuFxI	outcome	exposure	Inverse variance weighted	137	0.00102594	0.0167842	0.951259	TLR4	1.00103	0.968631	1.03451	0.97854	1
dvDKpt	xGuFxI	outcome	exposure	MR Egger	137	0.0235947	0.028543	0.409901	TLR4	1.02388	0.968168	1.08279	0.724853	1
dvDKpt	xGuFxI	outcome	exposure	Simple median	137	-0.00206367	0.0281978	0.941659	TLR4	0.997938	0.944281	1.05464	0.977036	1
dvDKpt	xGuFxI	outcome	exposure	Weighted median	137	-0.000106278	0.0257078	0.996701	TLR4	0.999894	0.95076	1.05157	0.996701	1
YU4KiG	kp23KH	outcome	exposure	Inverse variance weighted (fixed effects)	7	0.0872681	0.132438	0.509938	TMEM132D	1.09119	0.841717	1.4146	0.813424	1
YU4KiG	kp23KH	outcome	exposure	Inverse variance weighted	7	0.0872681	0.132438	0.509938	TMEM132D	1.09119	0.841717	1.4146	0.813424	1
YU4KiG	kp23KH	outcome	exposure	MR Egger	7	-0.246453	0.516353	0.653286	TMEM132D	0.781568	0.284078	2.15028	0.8563	1
YU4KiG	kp23KH	outcome	exposure	Simple median	7	0.131255	0.183298	0.473946	TMEM132D	1.14026	0.796116	1.63316	0.79329	1
YU4KiG	kp23KH	outcome	exposure	Weighted median	7	0.0831242	0.165987	0.616522	TMEM132D	1.08668	0.78489	1.5045	0.853117	1
1zWD31	ngMpXq	outcome	exposure	Inverse variance weighted (fixed effects)	187	-4.3e-05	0.00682869	0.994981	TMEM176A	0.999957	0.986663	1.01343	0.996701	1
1zWD31	ngMpXq	outcome	exposure	Inverse variance weighted	187	-4.3e-05	0.00694637	0.995066	TMEM176A	0.999957	0.986435	1.01366	0.996701	1
1zWD31	ngMpXq	outcome	exposure	MR Egger	187	-0.00545702	0.0104059	0.600618	TMEM176A	0.994558	0.974479	1.01505	0.844323	1
1zWD31	ngMpXq	outcome	exposure	Simple median	187	0.00610258	0.0146263	0.676507	TMEM176A	1.00612	0.977688	1.03538	0.864272	1
1zWD31	ngMpXq	outcome	exposure	Weighted median	187	-0.00432937	0.0124513	0.728062	TMEM176A	0.99568	0.971675	1.02028	0.889608	1
QCNryt	SWRdY8	outcome	exposure	Simple median	104	0.079616	0.027681	0.00402495	NECAB2	1.08287	1.02569	1.14325	0.0449932	1
Uz3JvY	9IVgQb	outcome	exposure	Simple median	52	0.109659	0.038385	0.00427923	NFE2L3	1.1159	1.03502	1.20309	0.0461862	1
W8r61H	ySDog4	outcome	exposure	MR Egger	22	0.250669	0.129919	0.0679871	TRIM22	1.28488	0.996036	1.6575	0.294973	1
W8r61H	ySDog4	outcome	exposure	Simple median	22	0.17752	0.0693402	0.0104632	TRIM22	1.19425	1.04249	1.36811	0.0839741	1
W8r61H	ySDog4	outcome	exposure	Weighted median	22	0.211327	0.077025	0.0060766	TRIM22	1.23532	1.06222	1.43662	0.0559405	1
FCJu8J	QbYcP6	outcome	exposure	Inverse variance weighted (fixed effects)	18	0.0802427	0.0714475	0.261394	TRPV4	1.08355	0.941958	1.24643	0.598663	1
FCJu8J	QbYcP6	outcome	exposure	Inverse variance weighted	18	0.0802427	0.0714475	0.261394	TRPV4	1.08355	0.941958	1.24643	0.598663	1
FCJu8J	QbYcP6	outcome	exposure	MR Egger	18	0.204767	0.201263	0.324096	TRPV4	1.22724	0.827201	1.82074	0.649586	1
FCJu8J	QbYcP6	outcome	exposure	Simple median	18	0.0572359	0.0991049	0.563582	TRPV4	1.05891	0.871962	1.28593	0.830503	1
FCJu8J	QbYcP6	outcome	exposure	Weighted median	18	0.0320438	0.09509	0.736129	TRPV4	1.03256	0.856987	1.24411	0.889608	1
VtRB9m	XN9TQQ	outcome	exposure	Inverse variance weighted (fixed effects)	2	0.0654927	0.251888	0.794858	VAV1	1.06768	0.651676	1.74926	0.913782	1
VtRB9m	XN9TQQ	outcome	exposure	Inverse variance weighted	2	0.0654927	0.502195	0.89624	VAV1	1.06768	0.398994	2.85706	0.960695	1
LSwS6v	sUksUK	outcome	exposure	Inverse variance weighted (fixed effects)	92	0.00294963	0.0159709	0.853474	WLS	1.00295	0.972045	1.03485	0.951744	1
LSwS6v	sUksUK	outcome	exposure	Inverse variance weighted	92	0.00294963	0.0159709	0.853474	WLS	1.00295	0.972045	1.03485	0.951744	1
LSwS6v	sUksUK	outcome	exposure	MR Egger	92	0.0404099	0.0230661	0.0831944	WLS	1.04124	0.995212	1.08939	0.326746	1
LSwS6v	sUksUK	outcome	exposure	Simple median	92	-0.0503776	0.0291631	0.0840882	WLS	0.95087	0.898043	1.00681	0.326746	1
LSwS6v	sUksUK	outcome	exposure	Weighted median	92	0.0513896	0.0256048	0.0447465	WLS	1.05273	1.0012	1.10691	0.204436	1
clFqPq	MnAXvt	outcome	exposure	Inverse variance weighted (fixed effects)	74	-0.0359351	0.0168375	0.0328238	XBP1	0.964703	0.933386	0.997071	0.172146	1
clFqPq	MnAXvt	outcome	exposure	Inverse variance weighted	74	-0.0359351	0.0172809	0.0375746	XBP1	0.964703	0.932575	0.997938	0.190933	1
clFqPq	MnAXvt	outcome	exposure	MR Egger	74	-0.0171726	0.0300109	0.568961	XBP1	0.982974	0.926822	1.04253	0.830503	1
clFqPq	MnAXvt	outcome	exposure	Simple median	74	-0.0584378	0.0291602	0.0450674	XBP1	0.943237	0.890839	0.998717	0.204436	1
clFqPq	MnAXvt	outcome	exposure	Weighted median	74	-0.0447192	0.0250157	0.0738328	XBP1	0.956266	0.91051	1.00432	0.312293	1
